# Supplementary material for: High-efficiency super-elastic liquid metal based triboelectric fibers and textiles
Source: Nat Commun. 2020 Jul 15;11:3537. doi: 10.1038/s41467-020-17345-8 (PMC7363815; doi:10.1038/s41467-020-17345-8)
Supplement: Supplementary file 4 — Source Data [file 41467_2020_17345_MOESM4_ESM.xlsx]

## Sheet: Figure 1
Figure 1a			Figure 1b					Figure 1e
material	Young's modulus (Pa)		T (°C)	storage modulus (Pa)	Complex viscosity (Pa s)	Loss modulus (Pa)		Geniomer		Geniomer+Galinstan
PC	2350000000		207.911	15.4756	6663.58	199.308		strain (%)	stress (Mpa)	strain (%)	stress (Mpa)
PMMA	2850000000		204.353	83.714	22716.3	676.327		0.162903	0.0075464	0.182942	0.00974294
Psu	2480000000		200.81	376.145	56053	1638.98		0.561412	0.0150928	0.581213	0.0292288
PEI	2900000000		197.259	1115.5	104271	2922.49		0.958966	0.0301856	0.978847	0.0292288
PS	3200000000		193.704	2323.65	163086	4305.57		1.3566	0.0452784	1.37656	0.0487147
SEBS	3000000		190.156	3992.4	229679	5615.88		1.75423	0.0603712	1.77402	0.0779435
PTFE	550000000		186.609	6046.69	301416	6723.4		2.15177	0.0603712	2.17173	0.0682006
Geniomer	3400000		183.048	8378.8	375802	7543.24		2.54948	0.0981032	2.56928	0.116915
			179.499	10832.3	449798	8046.66		2.94696	0.120742	2.96692	0.126658
			175.954	13359.8	522652	8207.66		3.34475	0.120742	3.36463	0.126658
			172.403	15781.7	591489	8112.5		3.74231	0.135835	3.76209	0.146144
			168.867	18071.5	655704	7770.11		4.13984	0.143382	4.1598	0.155887
			165.308	20141.8	713638	7256.68		4.53755	0.150928	4.55736	0.16563
			161.769	21960.5	764871	6652.91		4.93503	0.181114	4.95499	0.185116
			158.218	23553.8	810731	6064.1		5.33274	0.173567	5.3527	0.194859
			154.668	24934.6	851196	5508.76		5.73028	0.203753	5.75024	0.204602
			151.105	26165.6	888261	5046.65		6.12791	0.211299	6.14795	0.214345
			147.562	27308.4	923610	4690.62		6.52563	0.211299	6.54543	0.243573
			144.012	28387.2	957722	4435.76		6.9231	0.233938	6.94306	0.272802
			140.462	29420.8	990836	4242.7		7.32082	0.233938	7.34078	0.243573
			136.923	30382.1	1022230	4170.29		7.71835	0.264124	7.73831	0.272802
			133.367	31343	1053890	4150.17		8.11598	0.264124	8.13602	0.272802
			129.821	32195.4	1082350	4217.27		8.5137	0.27167	8.5335	0.292288
			126.263	33061.7	1111270	4284.76		8.91125	0.286763	8.93113	0.311774
			122.725	33925.6	1140440	4427		9.30889	0.286763	9.32885	0.311774
			119.174	34709	1166920	4562.57		9.70642	0.309402	9.72638	0.33126
			115.625	35564.5	1195800	4702.1		10.1041	0.316949	10.1241	0.321517
			112.081	36349.1	1222320	4836.76		10.5017	0.316949	10.5216	0.341003
			108.53	37197.9	1251150	5015		10.8992	0.339588	10.9193	0.370232
			104.971	38099.3	1281700	5188.82		11.297	0.332042	11.3169	0.360489
			101.414	39036.7	1313590	5394.12		11.6945	0.354681	11.7145	0.379975
								12.0921	0.354681	12.1122	0.370232
								12.4898	0.369774	12.5096	0.409203
								12.8874	0.392413	12.9074	0.389718
								13.285	0.392413	13.305	0.409203
								13.6826	0.407506	13.7025	0.438432
								14.0802	0.407506	14.1002	0.428689
								14.4779	0.407506	14.4977	0.438432
								14.8754	0.430145	14.8953	0.448175
								15.2731	0.430145	15.293	0.457918
								15.6706	0.430145	15.6906	0.457918
								16.0683	0.452784	16.0883	0.477404
								16.4659	0.452784	16.4858	0.487147
								16.8635	0.467877	16.8835	0.49689
								17.2612	0.467877	17.2811	0.506633
								17.6587	0.48297	17.6787	0.516376
								18.0563	0.48297	18.0764	0.506633
								18.454	0.498062	18.4739	0.516376
								18.8515	0.498062	18.8716	0.535862
								19.2493	0.513155	19.2692	0.526119
								19.6468	0.520702	19.6667	0.535862
								20.0444	0.520702	20.0645	0.545605
								20.442	0.528248	20.4619	0.545605
								20.8397	0.543341	20.8596	0.574833
								21.2374	0.550887	21.2573	0.565091
								21.6349	0.558434	21.6547	0.574833
								22.0326	0.558434	22.0525	0.574833
								22.4301	0.573526	22.45	0.584576
								22.8277	0.573526	22.8477	0.604062
								23.2254	0.581073	23.2453	0.604062
								23.6229	0.581073	23.6428	0.604062
								24.0206	0.596166	24.0406	0.623548
								24.4182	0.596166	24.4381	0.623548
								24.8158	0.603712	24.8358	0.623548
								25.2134	0.603712	25.2334	0.652777
								25.611	0.618805	25.631	0.633291
								26.0087	0.618805	26.0287	0.66252
								26.4063	0.633898	26.4261	0.652777
								26.8039	0.641444	26.8238	0.66252
								27.2016	0.633898	27.2215	0.66252
								27.5991	0.641444	27.6189	0.672263
								27.9968	0.648991	28.0167	0.682006
								28.3943	0.664083	28.4142	0.691749
								28.7919	0.656537	28.8119	0.691749
								29.1896	0.664083	29.2095	0.711235
								29.5871	0.679176	29.607	0.701492
								29.9849	0.664083	30.0048	0.701492
								30.3824	0.686723	30.4023	0.720978
								30.78	0.701815	30.8	0.720978
								31.1777	0.694269	31.1975	0.720978
								31.5752	0.701815	31.5952	0.740463
								31.9729	0.701815	31.9929	0.740463
								32.3705	0.709362	32.3903	0.750206
								32.7681	0.716908	32.7881	0.750206
								33.1658	0.709362	33.1857	0.759949
								33.5634	0.739547	33.5832	0.769692
								33.9611	0.724455	33.981	0.740463
								34.3585	0.724455	34.3784	0.769692
								34.7562	0.739547	34.7761	0.769692
								35.1539	0.75464	35.1738	0.779435
								35.5514	0.762187	35.5713	0.789178
								35.9491	0.747094	35.969	0.779435
								36.3466	0.762187	36.3665	0.808664
								36.7443	0.769733	36.7642	0.789178
								37.1419	0.762187	37.1618	0.808664
								37.5395	0.777279	37.5594	0.818407
								37.9371	0.762187	37.9571	0.798921
								38.3347	0.777279	38.3546	0.818407
								38.7323	0.792372	38.7523	0.798921
								39.13	0.777279	39.1499	0.818407
								39.5276	0.792372	39.5475	0.837893
								39.9253	0.792372	39.9451	0.82815
								40.3227	0.784826	40.3426	0.837893
								40.7204	0.807465	40.7403	0.837893
								41.1181	0.799919	41.1379	0.847636
								41.5156	0.807465	41.5355	0.847636
								41.9134	0.822558	41.9332	0.847636
								42.3108	0.822558	42.3307	0.857379
								42.7084	0.830104	42.7284	0.867122
								43.1062	0.822558	43.126	0.876865
								43.5036	0.830104	43.5236	0.867122
								43.9014	0.837651	43.9212	0.867122
								44.2989	0.830104	44.3188	0.886608
								44.6965	0.845197	44.7165	0.886608
								45.0942	0.86029	45.114	0.886608
								45.4917	0.852743	45.5117	0.886608
								45.8895	0.852743	45.9094	0.906093
								46.287	0.86029	46.3068	0.886608
								46.6846	0.86029	46.7046	0.906093
								47.0823	0.875383	47.1021	0.906093
								47.4798	0.867836	47.4997	0.89635
								47.8776	0.867836	47.8974	0.915836
								48.275	0.867836	48.2949	0.925579
								48.6727	0.890475	48.6926	0.925579
								49.0703	0.890475	49.0902	0.935322
								49.4678	0.890475	49.4878	0.935322
								49.8656	0.890475	49.8854	0.945065
								50.2631	0.905568	50.283	0.935322
								50.6608	0.905568	50.6807	0.945065
								51.0584	0.905568	51.0782	0.954808
								51.4559	0.905568	51.4759	0.945065
								51.8537	0.905568	51.8735	0.954808
								52.2512	0.913115	52.2711	0.954808
								52.6489	0.913115	52.6688	0.954808
								53.0464	0.920661	53.0663	0.984037
								53.444	0.9433	53.4639	0.974294
								53.8418	0.920661	53.8616	0.984037
								54.2392	0.935754	54.2591	0.984037
								54.637	0.9433	54.6568	0.984037
								55.0345	0.9433	55.0544	1.00352
								55.4321	0.958393	55.452	0.984037
								55.8298	0.9433	55.8496	1.00352
								56.2273	0.958393	56.2473	1.00352
								56.625	0.958393	56.6449	0.99378
								57.0226	0.958393	57.0424	1.03275
								57.4201	0.965939	57.4401	1.01327
								57.8179	0.958393	57.8377	1.01327
								58.2154	0.965939	58.2353	1.03275
								58.6131	0.973486	58.633	1.00352
								59.0106	0.981032	59.0305	1.04249
								59.4082	0.996125	59.4282	1.03275
								59.806	0.981032	59.8258	1.03275
								60.2035	0.981032	60.2233	1.04249
								60.6012	0.981032	60.621	1.04249
								60.9987	0.996125	61.0186	1.05224
								61.3963	0.996125	61.4163	1.05224
								61.7941	0.996125	61.8139	1.05224
								62.1915	1.01876	62.2115	1.07172
								62.5892	1.00367	62.6091	1.06198
								62.9868	1.01122	63.0067	1.07172
								63.3843	1.01876	63.4044	1.07172
								63.7821	1.01876	63.8019	1.07172
								64.1796	1.02631	64.1996	1.10095
								64.5773	1.03386	64.5972	1.07172
								64.9749	1.03386	64.9948	1.09121
								65.3724	1.03386	65.3924	1.09121
								65.7701	1.03386	65.79	1.10095
								66.1677	1.03386	66.1876	1.10095
								66.5654	1.03386	66.5852	1.1107
								66.9629	1.03386	66.9828	1.10095
								67.3605	1.04895	67.3805	1.1107
								67.7582	1.0414	67.7781	1.12044
								68.1557	1.04895	68.1757	1.12044
								68.5534	1.04895	68.5733	1.12044
								68.951	1.0565	68.9709	1.1107
								69.3485	1.0565	69.3686	1.12044
								69.7463	1.07159	69.7661	1.13992
								70.1438	1.07159	70.1638	1.13018
								70.5415	1.07159	70.5614	1.14967
								70.9391	1.07159	70.959	1.14967
								71.3367	1.07159	71.3567	1.13992
								71.7343	1.07914	71.7542	1.15941
								72.1319	1.09423	72.1518	1.14967
								72.5296	1.08668	72.5495	1.16915
								72.9271	1.10177	72.947	1.16915
								73.3247	1.08668	73.3447	1.16915
								73.7224	1.09423	73.7423	1.16915
								74.1199	1.10932	74.1399	1.16915
								74.5177	1.08668	74.5375	1.18864
								74.9151	1.11687	74.9351	1.18864
								75.3128	1.10177	75.3328	1.1789
								75.7105	1.12441	75.7303	1.20812
								76.108	1.12441	76.128	1.20812
								76.5057	1.12441	76.5256	1.20812
								76.9032	1.13196	76.9232	1.21787
								77.3009	1.12441	77.3209	1.19838
								77.6985	1.12441	77.7184	1.21787
								78.0961	1.14705	78.116	1.21787
								78.4938	1.12441	78.5137	1.21787
								78.8913	1.14705	78.9112	1.23735
								79.289	1.14705	79.3089	1.20812
								79.6866	1.14705	79.7065	1.23735
								80.0842	1.16215	80.1041	1.22761
								80.4819	1.14705	80.5017	1.21787
								80.8794	1.16215	80.8993	1.26658
								81.2771	1.16215	81.297	1.23735
								81.6747	1.16215	81.6945	1.25684
								82.0722	1.17724	82.0923	1.2471
								82.4699	1.16969	82.4898	1.25684
								82.8675	1.18478	82.8875	1.26658
								83.2651	1.17724	83.2852	1.25684
								83.6627	1.17724	83.6825	1.28607
								84.0603	1.19233	84.0803	1.27633
								84.458	1.17724	84.4779	1.27633
								84.8556	1.19233	84.8754	1.28607
								85.2532	1.18478	85.2732	1.27633
								85.6508	1.19988	85.6707	1.28607
								86.0484	1.19988	86.0684	1.30555
								86.4461	1.19988	86.466	1.29581
								86.8436	1.21497	86.8635	1.3153
								87.2414	1.21497	87.2613	1.28607
								87.6389	1.21497	87.6587	1.30555
								88.0364	1.21497	88.0565	1.3153
								88.4342	1.22252	88.454	1.3153
								88.8316	1.21497	88.8516	1.33478
								89.2294	1.22252	89.2494	1.33478
								89.6269	1.23006	89.6468	1.33478
								90.0246	1.24516	90.0446	1.34453
								90.4222	1.23006	90.4421	1.35427
								90.8198	1.24516	90.8396	1.34453
								91.2175	1.24516	91.2374	1.36401
								91.615	1.2527	91.6349	1.36401
								92.0127	1.2527	92.0326	1.37375
								92.4103	1.2527	92.4302	1.36401
								92.8079	1.26025	92.8277	1.3835
								93.2055	1.26025	93.2255	1.37375
								93.603	1.2527	93.623	1.3835
								94.0007	1.2678	94.0207	1.37375
								94.3984	1.2678	94.4183	1.39324
								94.7959	1.27534	94.8158	1.3835
								95.1936	1.28289	95.2136	1.39324
								95.5912	1.28289	95.6111	1.3835
								95.9888	1.29043	96.0088	1.39324
								96.3864	1.28289	96.4062	1.40298
								96.784	1.29043	96.8039	1.40298
								97.1817	1.29043	97.2016	1.41273
								97.5792	1.29043	97.5991	1.43221
								97.9769	1.30553	97.9968	1.42247
								98.3745	1.29798	98.3943	1.42247
								98.772	1.30553	98.7919	1.42247
								99.1698	1.30553	99.1897	1.43221
								99.5673	1.31307	99.5872	1.44196
								99.965	1.31307	99.9849	1.43221
								100.363	1.31307	100.382	1.4517
								100.76	1.32062	100.78	1.44196
								101.158	1.32062	101.178	1.4517
								101.555	1.32817	101.575	1.47118
								101.953	1.32817	101.973	1.4517
								102.351	1.34326	102.37	1.46144
								102.748	1.34326	102.768	1.47118
								103.146	1.33571	103.166	1.47118
								103.543	1.34326	103.563	1.48093
								103.941	1.35081	103.961	1.48093
								104.339	1.33571	104.359	1.48093
								104.736	1.35835	104.756	1.49067
								105.134	1.35081	105.154	1.48093
								105.531	1.3659	105.551	1.50041
								105.929	1.3659	105.949	1.50041
								106.327	1.35081	106.347	1.50041
								106.724	1.37345	106.744	1.51016
								107.122	1.3659	107.142	1.50041
								107.52	1.38099	107.539	1.52964
								107.917	1.38099	107.937	1.52964
								108.315	1.38099	108.335	1.52964
								108.712	1.39608	108.732	1.52964
								109.11	1.38854	109.13	1.52964
								109.508	1.38854	109.528	1.53938
								109.905	1.38854	109.925	1.52964
								110.303	1.38854	110.323	1.56861
								110.7	1.41118	110.72	1.54913
								111.098	1.40363	111.118	1.54913
								111.496	1.41872	111.516	1.55887
								111.893	1.41118	111.913	1.56861
								112.291	1.40363	112.311	1.56861
								112.689	1.41872	112.708	1.56861
								113.086	1.41118	113.106	1.5881
								113.484	1.43382	113.504	1.5881
								113.881	1.43382	113.901	1.57836
								114.279	1.43382	114.299	1.5881
								114.677	1.44136	114.697	1.59784
								115.074	1.44136	115.094	1.60759
								115.472	1.44136	115.492	1.59784
								115.87	1.44891	115.889	1.61733
								116.267	1.45646	116.287	1.60759
								116.665	1.45646	116.685	1.61733
								117.062	1.44891	117.082	1.62707
								117.46	1.45646	117.48	1.61733
								117.858	1.45646	117.878	1.62707
								118.255	1.47155	118.275	1.62707
								118.653	1.45646	118.673	1.63681
								119.05	1.45646	119.07	1.63681
								119.448	1.47909	119.468	1.64656
								119.846	1.47155	119.866	1.6563
								120.243	1.48664	120.263	1.66604
								120.641	1.47155	120.661	1.64656
								121.039	1.48664	121.058	1.66604
								121.436	1.49419	121.456	1.66604
								121.834	1.49419	121.854	1.66604
								122.231	1.49419	122.251	1.68553
								122.629	1.49419	122.649	1.6563
								123.027	1.49419	123.046	1.68553
								123.424	1.52437	123.444	1.69527
								123.822	1.50928	123.842	1.67579
								124.219	1.50928	124.239	1.71476
								124.617	1.51683	124.637	1.68553
								125.015	1.51683	125.034	1.71476
								125.412	1.53192	125.432	1.71476
								125.81	1.53192	125.83	1.70501
								126.207	1.52437	126.227	1.73424
								126.605	1.53192	126.625	1.71476
								127.003	1.53192	127.023	1.7245
								127.4	1.54701	127.42	1.73424
								127.798	1.53192	127.818	1.71476
								128.195	1.54701	128.215	1.73424
								128.593	1.54701	128.613	1.73424
								128.991	1.54701	129.011	1.74399
								129.388	1.55456	129.408	1.74399
								129.786	1.54701	129.806	1.74399
								130.184	1.54701	130.204	1.76347
								130.581	1.56211	130.601	1.75373
								130.979	1.56965	130.999	1.76347
								131.376	1.56965	131.396	1.78296
								131.774	1.56965	131.794	1.77322
								132.172	1.56965	132.192	1.78296
								132.569	1.58474	132.589	1.77322
								132.967	1.5772	132.987	1.77322
								133.364	1.59229	133.384	1.7927
								133.762	1.58474	133.782	1.78296
								134.16	1.59229	134.18	1.80244
								134.557	1.59984	134.577	1.7927
								134.955	1.59984	134.975	1.81219
								135.353	1.61493	135.373	1.81219
								135.75	1.60738	135.77	1.81219
								136.148	1.59984	136.168	1.81219
								136.545	1.61493	136.565	1.83167
								136.943	1.60738	136.963	1.82193
								137.341	1.62248	137.361	1.82193
								137.738	1.61493	137.758	1.83167
								138.136	1.62248	138.156	1.84142
								138.533	1.63002	138.553	1.83167
								138.931	1.63757	138.951	1.85116
								139.329	1.63757	139.349	1.85116
								139.726	1.63757	139.746	1.8609
								140.124	1.64512	140.144	1.8609
								140.522	1.63757	140.542	1.8609
								140.919	1.63757	140.939	1.88039
								141.317	1.63757	141.337	1.87064
								141.715	1.63757	141.734	1.89013
								142.112	1.66021	142.132	1.87064
								142.51	1.65266	142.53	1.88039
								142.907	1.66775	142.927	1.89013
								143.305	1.6753	143.325	1.88039
								143.703	1.6753	143.722	1.89013
								144.1	1.6753	144.12	1.89987
								144.498	1.66021	144.518	1.90962
								144.895	1.6753	144.915	1.9291
								145.293	1.6753	145.313	1.90962
								145.691	1.68285	145.711	1.91936
								146.088	1.69039	146.108	1.9291
								146.486	1.69039	146.506	1.89987
								146.883	1.69794	146.903	1.93885
								147.281	1.69794	147.301	1.93885
								147.679	1.69039	147.699	1.93885
								148.076	1.71303	148.096	1.94859
								148.474	1.70549	148.494	1.9291
								148.871	1.71303	148.891	1.94859
								149.269	1.72058	149.289	1.94859
								149.667	1.71303	149.687	1.94859
								150.064	1.72813	150.084	1.97782
								150.462	1.72058	150.482	1.95833
								150.86	1.72813	150.879	1.98756
								151.257	1.72813	151.277	1.96807
								151.655	1.72813	151.675	1.9973
								152.052	1.73567	152.072	1.98756
								152.45	1.73567	152.47	1.98756
								152.848	1.74322	152.867	1.9973
								153.245	1.75077	153.265	1.98756
								153.643	1.75077	153.663	1.98756
								154.04	1.76586	154.06	2.02653
								154.438	1.75077	154.458	1.9973
								154.836	1.76586	154.856	2.01679
								155.233	1.76586	155.253	2.02653
								155.631	1.75831	155.651	2.01679
								156.029	1.78095	156.048	2.04602
								156.426	1.76586	156.446	2.02653
								156.824	1.7734	156.844	2.03627
								157.221	1.7885	157.241	2.03627
								157.619	1.7734	157.639	2.04602
								158.017	1.78095	158.037	2.03627
								158.414	1.78095	158.434	2.02653
								158.812	1.79604	158.832	2.05576
								159.209	1.79604	159.229	2.07525
								159.607	1.80359	159.627	2.05576
								160.005	1.80359	160.025	2.07525
								160.402	1.79604	160.422	2.07525
								160.8	1.81114	160.82	2.0655
								161.197	1.81868	161.218	2.07525
								161.595	1.80359	161.615	2.0655
								161.993	1.81114	162.013	2.07525
								162.39	1.81868	162.41	2.09473
								162.788	1.81114	162.808	2.08499
								163.186	1.82623	163.206	2.10448
								163.583	1.82623	163.603	2.11422
								163.981	1.82623	164.001	2.09473
								164.379	1.83378	164.398	2.11422
								164.776	1.84132	164.796	2.11422
								165.174	1.83378	165.194	2.11422
								165.571	1.84887	165.591	2.11422
								165.969	1.84132	165.989	2.11422
								166.367	1.84132	166.387	2.15319
								166.764	1.85641	166.784	2.15319
								167.162	1.84132	167.182	2.1337
								167.559	1.85641	167.579	2.14345
								167.957	1.86396	167.977	2.14345
								168.355	1.85641	168.374	2.16293
								168.752	1.87151	168.772	2.14345
								169.15	1.86396	169.17	2.16293
								169.547	1.87905	169.567	2.17268
								169.945	1.87905	169.965	2.17268
								170.343	1.87151	170.363	2.16293
								170.74	1.89415	170.76	2.18242
								171.138	1.8866	171.158	2.16293
								171.535	1.89415	171.555	2.19216
								171.933	1.89415	171.953	2.19216
								172.331	1.8866	172.351	2.18242
								172.728	1.89415	172.748	2.2019
								173.126	1.90169	173.146	2.19216
								173.524	1.90169	173.543	2.21165
								173.921	1.91679	173.941	2.21165
								174.319	1.89415	174.339	2.21165
								174.716	1.93188	174.736	2.23113
								175.114	1.91679	175.134	2.21165
								175.512	1.91679	175.532	2.22139
								175.909	1.92433	175.929	2.22139
								176.307	1.91679	176.327	2.22139
								176.704	1.93188	176.724	2.24088
								177.102	1.93188	177.122	2.22139
								177.5	1.93188	177.52	2.24088
								177.897	1.93188	177.917	2.26036
								178.295	1.93943	178.315	2.25062
								178.693	1.94697	178.712	2.26036
								179.09	1.94697	179.11	2.24088
								179.488	1.95452	179.508	2.26036
								179.885	1.95452	179.905	2.25062
								180.283	1.96206	180.303	2.27985
								180.681	1.96961	180.701	2.27011
								181.078	1.96206	181.098	2.27011
								181.476	1.96961	181.496	2.27985
								181.873	1.96961	181.893	2.27985
								182.271	1.97716	182.291	2.27985
								182.669	1.97716	182.689	2.29933
								183.066	1.97716	183.086	2.29933
								183.464	1.97716	183.484	2.29933
								183.862	1.9847	183.881	2.30908
								184.259	1.9847	184.279	2.30908
								184.657	1.99225	184.677	2.30908
								185.054	1.99225	185.074	2.32856
								185.452	1.9998	185.472	2.31882
								185.85	1.9998	185.87	2.31882
								186.247	2.00734	186.267	2.33831
								186.645	2.00734	186.665	2.32856
								187.043	1.9998	187.062	2.33831
								187.44	2.00734	187.46	2.35779
								187.838	2.00734	187.858	2.34805
								188.235	2.02244	188.255	2.34805
								188.633	2.02998	188.653	2.35779
								189.031	2.02244	189.05	2.35779
								189.428	2.03753	189.448	2.36753
								189.826	2.02244	189.846	2.35779
								190.223	2.03753	190.243	2.36753
								190.621	2.05262	190.641	2.36753
								191.019	2.03753	191.039	2.37728
								191.416	2.05262	191.436	2.36753
								191.814	2.03753	191.834	2.37728
								192.211	2.04507	192.231	2.39676
								192.609	2.06017	192.629	2.39676
								193.007	2.04507	193.027	2.39676
								193.404	2.06771	193.424	2.39676
								193.802	2.06771	193.822	2.37728
								194.2	2.07526	194.219	2.42599
								194.597	2.08281	194.617	2.40651
								194.995	2.06017	195.015	2.42599
								195.392	2.09035	195.412	2.42599
								195.79	2.06771	195.81	2.40651
								196.188	2.08281	196.207	2.43573
								196.585	2.0979	196.605	2.42599
								196.983	2.08281	197.003	2.43573
								197.38	2.09035	197.4	2.45522
								197.778	2.08281	197.798	2.44548
								198.176	2.0979	198.196	2.44548
								198.573	2.11299	198.593	2.45522
								198.971	2.10545	198.991	2.44548
								199.368	2.11299	199.388	2.47471
								199.766	2.10545	199.786	2.44548
								200.164	2.11299	200.184	2.46496
								200.561	2.11299	200.581	2.47471
								200.959	2.11299	200.979	2.47471
								201.357	2.11299	201.377	2.47471
								201.754	2.12054	201.774	2.48445
								202.152	2.13563	202.172	2.49419
								202.549	2.13563	202.569	2.49419
								202.947	2.13563	202.967	2.48445
								203.345	2.13563	203.365	2.51368
								203.742	2.13563	203.762	2.49419
								204.14	2.13563	204.16	2.51368
								204.537	2.14318	204.557	2.51368
								204.935	2.15072	204.955	2.49419
								205.333	2.15072	205.353	2.53316
								205.73	2.15072	205.75	2.53316
								206.128	2.15827	206.148	2.53316
								206.526	2.17336	206.546	2.53316
								206.923	2.15072	206.943	2.52342
								207.321	2.15827	207.341	2.54291
								207.718	2.17336	207.738	2.53316
								208.116	2.17336	208.136	2.55265
								208.514	2.17336	208.534	2.54291
								208.911	2.18091	208.931	2.56239
								209.309	2.18846	209.329	2.55265
								209.707	2.17336	209.726	2.56239
								210.104	2.18846	210.124	2.57214
								210.502	2.18846	210.522	2.55265
								210.899	2.18846	210.919	2.56239
								211.297	2.18846	211.317	2.56239
								211.695	2.18846	211.714	2.57214
								212.092	2.2111	212.112	2.59162
								212.49	2.196	212.51	2.60136
								212.887	2.2111	212.907	2.59162
								213.285	2.22619	213.305	2.60136
								213.683	2.2111	213.703	2.60136
								214.08	2.21864	214.1	2.61111
								214.478	2.2111	214.498	2.60136
								214.875	2.21864	214.895	2.61111
								215.273	2.22619	215.293	2.61111
								215.671	2.2111	215.691	2.61111
								216.068	2.23373	216.088	2.61111
								216.466	2.23373	216.486	2.62085
								216.864	2.23373	216.883	2.64034
								217.261	2.24883	217.281	2.62085
								217.659	2.22619	217.679	2.64034
								218.056	2.24883	218.076	2.64034
								218.454	2.24128	218.474	2.63059
								218.852	2.24883	218.872	2.65008
								219.249	2.25637	219.269	2.65008
								219.647	2.25637	219.667	2.64034
								220.044	2.26392	220.064	2.66957
								220.442	2.26392	220.462	2.65982
								220.84	2.26392	220.86	2.66957
								221.237	2.27901	221.257	2.66957
								221.635	2.27147	221.655	2.66957
								222.033	2.28656	222.052	2.68905
								222.43	2.27901	222.45	2.65982
								222.828	2.27901	222.848	2.68905
								223.225	2.28656	223.245	2.68905
								223.623	2.27147	223.643	2.67931
								224.021	2.29411	224.04	2.70854
								224.418	2.28656	224.438	2.70854
								224.816	2.29411	224.836	2.70854
								225.213	2.30165	225.233	2.70854
								225.611	2.29411	225.631	2.71828
								226.009	2.30165	226.029	2.71828
								226.406	2.3092	226.426	2.72802
								226.804	2.30165	226.824	2.72802
								227.201	2.3092	227.221	2.72802
								227.599	2.3092	227.619	2.72802
								227.997	2.31675	228.017	2.72802
								228.394	2.32429	228.414	2.72802
								228.792	2.33184	228.812	2.73777
								229.19	2.32429	229.209	2.75725
								229.587	2.33938	229.607	2.73777
								229.985	2.33938	230.005	2.74751
								230.382	2.33938	230.402	2.75725
								230.78	2.33938	230.8	2.76699
								231.178	2.33938	231.198	2.75725
								231.575	2.34693	231.595	2.76699
								231.973	2.33938	231.993	2.77674
								232.37	2.35448	232.39	2.76699
								232.768	2.34693	232.788	2.77674
								233.166	2.34693	233.186	2.78648
								233.563	2.35448	233.583	2.77674
								233.961	2.35448	233.981	2.78648
								234.359	2.36202	234.379	2.78648
								234.756	2.36957	234.776	2.78648
								235.154	2.36957	235.174	2.79622
								235.551	2.36957	235.571	2.82545
								235.949	2.37712	235.969	2.80597
								236.347	2.36957	236.367	2.80597
								236.744	2.38466	236.764	2.82545
								237.142	2.38466	237.162	2.81571
								237.54	2.37712	237.559	2.8352
								237.937	2.39221	237.957	2.82545
								238.335	2.39221	238.355	2.81571
								238.732	2.39221	238.752	2.8352
								239.13	2.39221	239.15	2.82545
								239.528	2.39221	239.547	2.84494
								239.925	2.4073	239.945	2.84494
								240.323	2.39221	240.343	2.85468
								240.72	2.42239	240.74	2.86442
								241.118	2.39976	241.138	2.85468
								241.516	2.4073	241.535	2.85468
								241.913	2.42994	241.933	2.86442
								242.311	2.41485	242.331	2.86442
								242.708	2.43749	242.728	2.87417
								243.106	2.43749	243.126	2.86442
								243.504	2.41485	243.524	2.87417
								243.901	2.43749	243.921	2.89365
								244.299	2.42994	244.319	2.87417
								244.696	2.43749	244.716	2.89365
								245.094	2.44503	245.114	2.89365
								245.492	2.43749	245.512	2.9034
								245.889	2.44503	245.909	2.9034
								246.287	2.42994	246.307	2.9034
								246.684	2.45258	246.704	2.91314
								247.082	2.46013	247.102	2.9034
								247.48	2.44503	247.5	2.91314
								247.877	2.45258	247.897	2.92288
								248.275	2.46767	248.295	2.9034
								248.673	2.46013	248.693	2.94237
								249.07	2.46767	249.09	2.92288
								249.468	2.46767	249.488	2.92288
								249.865	2.48277	249.885	2.93262
								250.263	2.46767	250.283	2.92288
								250.661	2.47522	250.681	2.94237
								251.058	2.49031	251.078	2.94237
								251.456	2.49031	251.476	2.96185
								251.854	2.49786	251.874	2.95211
								252.251	2.49786	252.271	2.95211
								252.649	2.48277	252.669	2.9716
								253.046	2.49786	253.066	2.96185
								253.444	2.49031	253.464	2.96185
								253.842	2.49786	253.862	2.9716
								254.239	2.50541	254.259	2.98134
								254.637	2.49786	254.657	2.9716
								255.035	2.51295	255.054	3.01057
								255.432	2.5205	255.452	2.98134
								255.83	2.5205	255.85	3.00083
								256.227	2.51295	256.247	2.99108
								256.625	2.5205	256.645	3.00083
								257.023	2.5205	257.043	3.00083
								257.42	2.53559	257.44	3.00083
								257.818	2.52804	257.838	3.01057
								258.215	2.52804	258.235	3.02031
								258.613	2.53559	258.633	3.03005
								259.011	2.54314	259.031	3.02031
								259.408	2.53559	259.428	3.0398
								259.806	2.53559	259.826	3.02031
								260.204	2.54314	260.223	3.03005
								260.601	2.55823	260.621	3.0398
								260.999	2.54314	261.019	3.03005
								261.396	2.55823	261.416	3.05928
								261.794	2.55068	261.814	3.0398
								262.192	2.55823	262.212	3.0398
								262.589	2.56578	262.609	3.0398
								262.987	2.55823	263.007	3.0398
								263.384	2.57332	263.404	3.06903
								263.782	2.57332	263.802	3.05928
								264.18	2.56578	264.2	3.07877
								264.577	2.58087	264.597	3.06903
								264.975	2.57332	264.995	3.06903
								265.372	2.57332	265.392	3.07877
								265.77	2.59596	265.79	3.07877
								266.168	2.58087	266.188	3.08851
								266.565	2.59596	266.585	3.108
								266.963	2.58087	266.983	3.08851
								267.36	2.58842	267.38	3.09825
								267.758	2.59596	267.778	3.108
								268.156	2.58842	268.176	3.108
								268.553	2.61105	268.573	3.108
								268.951	2.61105	268.971	3.108
								269.349	2.60351	269.369	3.11774
								269.746	2.60351	269.766	3.11774
								270.144	2.61105	270.164	3.108
								270.541	2.62615	270.561	3.12748
								270.939	2.61105	270.959	3.11774
								271.337	2.6186	271.357	3.13723
								271.734	2.62615	271.754	3.13723
								272.132	2.6186	272.152	3.13723
								272.529	2.62615	272.549	3.14697
								272.927	2.62615	272.947	3.13723
								273.325	2.64124	273.345	3.15671
								273.722	2.64124	273.742	3.15671
								274.12	2.64879	274.14	3.15671
								274.518	2.64124	274.537	3.15671
								274.915	2.65633	274.935	3.15671
								275.313	2.64124	275.333	3.16646
								275.71	2.64879	275.73	3.1762
								276.108	2.64879	276.128	3.16646
								276.506	2.64879	276.526	3.16646
								276.903	2.66388	276.923	3.1762
								277.301	2.66388	277.321	3.18594
								277.698	2.66388	277.718	3.20543
								278.096	2.66388	278.116	3.18594
								278.494	2.66388	278.514	3.19568
								278.891	2.67143	278.911	3.18594
								279.289	2.67897	279.309	3.19568
								279.687	2.68652	279.707	3.19568
								280.084	2.68652	280.104	3.21517
								280.482	2.69407	280.502	3.19568
								280.88	2.68652	280.899	3.21517
								281.277	2.69407	281.297	3.22491
								281.675	2.68652	281.695	3.21517
								282.072	2.69407	282.092	3.23466
								282.47	2.70161	282.49	3.22491
								282.868	2.69407	282.887	3.23466
								283.265	2.70161	283.285	3.2444
								283.663	2.70161	283.683	3.23466
								284.06	2.70916	284.08	3.25414
								284.458	2.70161	284.478	3.25414
								284.856	2.7167	284.875	3.25414
								285.253	2.70916	285.273	3.25414
								285.651	2.72425	285.671	3.2444
								286.048	2.72425	286.068	3.26388
								286.446	2.7318	286.466	3.25414
								286.844	2.72425	286.864	3.25414
								287.241	2.7318	287.261	3.27363
								287.639	2.72425	287.659	3.27363
								288.036	2.72425	288.056	3.27363
								288.434	2.73934	288.454	3.27363
								288.832	2.72425	288.852	3.28337
								289.229	2.73934	289.249	3.30286
								289.627	2.73934	289.647	3.27363
								290.025	2.73934	290.044	3.30286
								290.422	2.75444	290.442	3.29311
								290.82	2.73934	290.84	3.30286
								291.217	2.75444	291.237	3.3126
								291.615	2.75444	291.635	3.30286
								292.013	2.75444	292.032	3.32234
								292.41	2.76198	292.43	3.32234
								292.808	2.75444	292.828	3.32234
								293.205	2.77708	293.225	3.32234
								293.603	2.75444	293.623	3.32234
								294.001	2.77708	294.021	3.34183
								294.398	2.76953	294.418	3.33209
								294.796	2.76953	294.816	3.32234
								295.193	2.77708	295.213	3.35157
								295.591	2.78462	295.611	3.35157
								295.989	2.77708	296.009	3.33209
								296.386	2.79217	296.406	3.36131
								296.784	2.78462	296.804	3.35157
								297.182	2.79217	297.202	3.35157
								297.579	2.79971	297.599	3.36131
								297.977	2.79217	297.997	3.37106
								298.374	2.79217	298.394	3.37106
								298.772	2.80726	298.792	3.35157
								299.17	2.80726	299.19	3.39054
								299.567	2.79971	299.587	3.39054
								299.965	2.81481	299.985	3.3808
								300.363	2.81481	300.383	3.39054
								300.76	2.81481	300.78	3.39054
								301.158	2.81481	301.178	3.40029
								301.555	2.8299	301.575	3.41003
								301.953	2.83745	301.973	3.40029
								302.351	2.8299	302.371	3.41003
								302.748	2.8299	302.768	3.41977
								303.146	2.82235	303.166	3.41977
								303.543	2.8299	303.563	3.41977
								303.941	2.84499	303.961	3.41977
								304.339	2.85254	304.359	3.41977
								304.736	2.83745	304.756	3.42951
								305.134	2.84499	305.154	3.42951
								305.532	2.83745	305.552	3.42951
								305.929	2.86009	305.949	3.43926
								306.327	2.85254	306.347	3.42951
								306.724	2.86763	306.744	3.43926
								307.122	2.86763	307.142	3.43926
								307.52	2.86009	307.54	3.449
								307.917	2.86763	307.937	3.45874
								308.315	2.86009	308.335	3.43926
								308.712	2.86009	308.732	3.45874
								309.11	2.88273	309.13	3.45874
								309.508	2.86763	309.528	3.46849
								309.905	2.88273	309.925	3.47823
								310.303	2.86763	310.323	3.46849
								310.7	2.86763	310.72	3.48797
								311.098	2.89027	311.118	3.46849
								311.496	2.86763	311.516	3.48797
								311.893	2.89027	311.913	3.49772
								312.291	2.89027	312.311	3.48797
								312.689	2.88273	312.708	3.50746
								313.086	2.90536	313.106	3.49772
								313.484	2.89027	313.504	3.48797
								313.881	2.90536	313.901	3.5172
								314.279	2.89782	314.299	3.49772
								314.677	2.90536	314.697	3.5172
								315.074	2.90536	315.094	3.50746
								315.472	2.90536	315.492	3.5172
								315.869	2.92046	315.889	3.53669
								316.267	2.92046	316.287	3.5172
								316.665	2.92046	316.685	3.53669
								317.062	2.92046	317.082	3.52694
								317.46	2.91291	317.48	3.53669
								317.858	2.928	317.877	3.54643
								318.255	2.928	318.275	3.53669
								318.653	2.928	318.673	3.54643
								319.05	2.92046	319.07	3.53669
								319.448	2.93555	319.468	3.54643
								319.846	2.93555	319.865	3.57566
								320.243	2.93555	320.263	3.55617
								320.641	2.9431	320.661	3.55617
								321.038	2.95064	321.058	3.56592
								321.436	2.95064	321.456	3.57566
								321.834	2.95819	321.854	3.56592
								322.231	2.95064	322.251	3.56592
								322.629	2.95819	322.649	3.5854
								323.027	2.95064	323.047	3.57566
								323.424	2.95819	323.444	3.5854
								323.822	2.95819	323.842	3.5854
								324.219	2.95819	324.239	3.60489
								324.617	2.95819	324.637	3.5854
								325.015	2.96574	325.035	3.59514
								325.412	2.96574	325.432	3.59514
								325.81	2.97328	325.83	3.60489
								326.208	2.98083	326.227	3.60489
								326.605	2.98083	326.625	3.61463
								327.003	2.98083	327.023	3.61463
								327.4	2.98837	327.42	3.62437
								327.798	2.98837	327.818	3.63412
								328.196	2.98083	328.215	3.63412
								328.593	2.99592	328.613	3.63412
								328.991	2.98837	329.011	3.60489
								329.388	2.99592	329.408	3.63412
								329.786	3.01101	329.806	3.63412
								330.184	2.99592	330.204	3.64386
								330.581	3.00347	330.601	3.6536
								330.979	3.01101	330.999	3.64386
								331.376	3.00347	331.396	3.6536
								331.774	3.01101	331.794	3.64386
								332.172	3.00347	332.192	3.6536
								332.569	3.01856	332.589	3.66335
								332.967	3.01856	332.987	3.6536
								333.365	3.02611	333.384	3.66335
								333.762	3.03365	333.782	3.68283
								334.16	3.01101	334.18	3.66335
								334.557	3.03365	334.577	3.68283
								334.955	3.03365	334.975	3.66335
								335.353	3.02611	335.372	3.68283
								335.75	3.04875	335.77	3.70232
								336.148	3.03365	336.168	3.69257
								336.545	3.0412	336.565	3.70232
								336.943	3.04875	336.963	3.69257
								337.341	3.0412	337.36	3.70232
								337.738	3.06384	337.758	3.7218
								338.136	3.04875	338.156	3.70232
								338.533	3.06384	338.553	3.7218
								338.931	3.05629	338.951	3.70232
								339.329	3.05629	339.349	3.71206
								339.726	3.07139	339.746	3.73155
								340.124	3.05629	340.144	3.71206
								340.522	3.07893	340.541	3.73155
								340.919	3.07139	340.939	3.73155
								341.317	3.07139	341.337	3.7218
								341.714	3.07893	341.734	3.73155
								342.112	3.07139	342.132	3.73155
								342.51	3.07893	342.53	3.73155
								342.907	3.08648	342.927	3.74129
								343.305	3.07893	343.325	3.73155
								343.702	3.09402	343.722	3.76077
								344.1	3.09402	344.12	3.75103
								344.498	3.09402	344.518	3.76077
								344.895	3.10157	344.915	3.74129
								345.293	3.09402	345.313	3.77052
								345.691	3.09402	345.71	3.77052
								346.088	3.10912	346.108	3.77052
								346.486	3.10157	346.506	3.78026
								346.883	3.09402	346.903	3.76077
								347.281	3.10157	347.301	3.77052
								347.679	3.12421	347.699	3.79
								348.076	3.12421	348.096	3.79975
								348.474	3.12421	348.494	3.79975
								348.871	3.10912	348.891	3.78026
								349.269	3.12421	349.289	3.79
								349.667	3.10912	349.687	3.79
								350.064	3.12421	350.084	3.79975
								350.462	3.12421	350.482	3.79975
								350.86	3.12421	350.88	3.80949
								351.257	3.1393	351.277	3.81923
								351.655	3.1393	351.675	3.81923
								352.052	3.1393	352.072	3.81923
								352.45	3.1393	352.47	3.81923
								352.848	3.1393	352.868	3.82898
								353.245	3.1393	353.265	3.83872
								353.643	3.1393	353.663	3.81923
								354.041	3.14685	354.06	3.83872
								354.438	3.1544	354.458	3.83872
								354.836	3.1544	354.856	3.84846
								355.233	3.16194	355.253	3.8582
								355.631	3.14685	355.651	3.84846
								356.029	3.1544	356.048	3.84846
								356.426	3.16194	356.446	3.8582
								356.824	3.16194	356.844	3.84846
								357.221	3.17703	357.241	3.86795
								357.619	3.17703	357.639	3.84846
								358.017	3.16949	358.036	3.84846
								358.414	3.17703	358.434	3.88743
								358.812	3.17703	358.832	3.86795
								359.209	3.18458	359.229	3.88743
								359.607	3.18458	359.627	3.86795
								360.005	3.18458	360.025	3.89718
								360.402	3.19213	360.422	3.88743
								360.8	3.18458	360.82	3.86795
								361.197	3.19213	361.217	3.91666
								361.595	3.20722	361.615	3.89718
								361.993	3.18458	362.013	3.89718
								362.39	3.19967	362.41	3.91666
								362.788	3.19967	362.808	3.89718
								363.186	3.21477	363.205	3.91666
								363.583	3.20722	363.603	3.91666
								363.981	3.20722	364.001	3.90692
								364.378	3.22231	364.398	3.9264
								364.776	3.21477	364.796	3.91666
								365.174	3.21477	365.194	3.9264
								365.571	3.21477	365.591	3.91666
								365.969	3.21477	365.989	3.93615
								366.366	3.22986	366.386	3.93615
								366.764	3.21477	366.784	3.94589
								367.162	3.23741	367.182	3.94589
								367.559	3.23741	367.579	3.95563
								367.957	3.22986	367.977	3.93615
								368.355	3.23741	368.375	3.96538
								368.752	3.23741	368.772	3.93615
								369.15	3.23741	369.17	3.96538
								369.547	3.23741	369.567	3.96538
								369.945	3.24495	369.965	3.94589
								370.343	3.23741	370.363	3.97512
								370.74	3.2525	370.76	3.98486
								371.138	3.2525	371.158	3.98486
								371.536	3.2525	371.555	3.98486
								371.933	3.2525	371.953	3.98486
								372.331	3.26005	372.351	3.98486
								372.728	3.2525	372.748	4.00435
								373.126	3.26005	373.146	3.98486
								373.524	3.2525	373.544	3.99461
								373.921	3.26759	373.941	4.00435
								374.319	3.28268	374.339	3.98486
								374.716	3.26759	374.736	4.01409
								375.114	3.27514	375.134	4.01409
								375.512	3.26759	375.532	3.99461
								375.909	3.29023	375.929	4.03358
								376.307	3.28268	376.327	3.99461
								376.705	3.28268	376.724	4.01409
								377.102	3.29023	377.122	4.02383
								377.5	3.27514	377.52	4.02383
								377.897	3.29778	377.917	4.03358
								378.295	3.29023	378.315	4.03358
								378.693	3.29023	378.713	4.01409
								379.09	3.29023	379.11	4.02383
								379.488	3.29023	379.508	4.03358
								379.885	3.30532	379.905	4.05306
								380.283	3.29778	380.303	4.04332
								380.681	3.30532	380.701	4.06281
								381.078	3.32042	381.098	4.05306
								381.476	3.31287	381.496	4.04332
								381.873	3.31287	381.893	4.06281
								382.271	3.32796	382.291	4.05306
								382.669	3.32042	382.689	4.06281
								383.066	3.32796	383.086	4.08229
								383.464	3.32796	383.484	4.06281
								383.861	3.32042	383.881	4.08229
								384.259	3.34306	384.279	4.08229
								384.657	3.33551	384.677	4.08229
								385.054	3.32796	385.074	4.08229
								385.452	3.33551	385.472	4.07255
								385.85	3.33551	385.869	4.10178
								386.247	3.34306	386.267	4.08229
								386.645	3.33551	386.665	4.10178
								387.042	3.34306	387.062	4.10178
								387.44	3.3506	387.46	4.10178
								387.838	3.34306	387.858	4.10178
								388.235	3.3506	388.255	4.10178
								388.633	3.34306	388.653	4.10178
								389.031	3.35815	389.05	4.11152
								389.428	3.35815	389.448	4.12126
								389.826	3.35815	389.846	4.12126
								390.223	3.35815	390.243	4.13101
								390.621	3.37324	390.641	4.13101
								391.019	3.36569	391.038	4.13101
								391.416	3.37324	391.436	4.13101
								391.814	3.37324	391.834	4.13101
								392.211	3.36569	392.231	4.15049
								392.609	3.36569	392.629	4.14075
								393.007	3.38079	393.027	4.14075
								393.404	3.38833	393.424	4.15049
								393.802	3.38079	393.822	4.14075
								394.2	3.38079	394.219	4.15049
								394.597	3.39588	394.617	4.15049
								394.995	3.39588	395.015	4.15049
								395.392	3.39588	395.412	4.16998
								395.79	3.39588	395.81	4.15049
								396.188	3.40343	396.207	4.16998
								396.585	3.40343	396.605	4.17972
								396.983	3.40343	397.003	4.17972
								397.381	3.40343	397.4	4.18946
								397.778	3.41097	397.798	4.17972
								398.176	3.41852	398.196	4.17972
								398.573	3.42607	398.593	4.19921
								398.971	3.41852	398.991	4.17972
								399.369	3.42607	399.388	4.19921
								399.766	3.41852	399.786	4.19921
								400.164	3.41852	400.184	4.19921
								400.561	3.42607	400.581	4.19921
								400.959	3.43361	400.979	4.19921
								401.357	3.41852	401.376	4.19921
								401.754	3.44116	401.774	4.21869
								402.152	3.41852	402.172	4.19921
								402.549	3.44116	402.569	4.22844
								402.947	3.43361	402.967	4.20895
								403.345	3.43361	403.365	4.22844
								403.742	3.45625	403.762	4.22844
								404.14	3.44871	404.16	4.22844
								404.538	3.44116	404.557	4.23818
								404.935	3.47134	404.955	4.22844
								405.333	3.44116	405.353	4.21869
								405.73	3.45625	405.75	4.23818
								406.128	3.47134	406.148	4.23818
								406.526	3.45625	406.545	4.22844
								406.923	3.45625	406.943	4.24792
								407.321	3.45625	407.341	4.22844
								407.718	3.4638	407.738	4.25766
								408.116	3.45625	408.136	4.24792
								408.514	3.47134	408.533	4.24792
								408.911	3.48644	408.931	4.25766
								409.309	3.47889	409.329	4.24792
								409.706	3.47889	409.726	4.25766
								410.104	3.48644	410.124	4.25766
								410.502	3.47134	410.522	4.26741
								410.899	3.47889	410.919	4.26741
								411.297	3.47134	411.317	4.25766
								411.694	3.49398	411.714	4.29664
								412.092	3.49398	412.112	4.26741
								412.49	3.49398	412.51	4.26741
								412.887	3.48644	412.907	4.28689
								413.285	3.50908	413.305	4.29664
								413.683	3.50153	413.703	4.29664
								414.08	3.50908	414.1	4.30638
								414.478	3.50908	414.498	4.29664
								414.875	3.50908	414.895	4.30638
								415.273	3.50908	415.293	4.29664
								415.671	3.50908	415.691	4.29664
								416.068	3.52417	416.088	4.30638
								416.466	3.50908	416.486	4.30638
								416.864	3.51662	416.883	4.31612
								417.261	3.51662	417.281	4.31612
								417.659	3.52417	417.679	4.31612
								418.056	3.52417	418.076	4.31612
								418.454	3.51662	418.474	4.33561
								418.852	3.53172	418.872	4.31612
								419.249	3.53172	419.269	4.34535
								419.647	3.53926	419.667	4.31612
								420.044	3.52417	420.064	4.34535
								420.442	3.54681	420.462	4.34535
								420.84	3.53172	420.86	4.34535
								421.237	3.54681	421.257	4.36484
								421.635	3.54681	421.655	4.34535
								422.033	3.54681	422.053	4.34535
								422.43	3.54681	422.45	4.36484
								422.828	3.53926	422.848	4.36484
								423.225	3.5619	423.245	4.36484
								423.623	3.55435	423.643	4.35509
								424.021	3.53926	424.04	4.36484
								424.418	3.5619	424.438	4.36484
								424.816	3.55435	424.836	4.35509
								425.213	3.55435	425.233	4.36484
								425.611	3.5619	425.631	4.38432
								426.009	3.5619	426.029	4.38432
								426.406	3.57699	426.426	4.38432
								426.804	3.56945	426.824	4.37458
								427.201	3.5619	427.221	4.38432
								427.619	3.5619	427.619	4.37458
								427.997	3.56945	428.017	4.37458
								428.394	3.58454	428.414	4.40381
								428.792	3.58454	428.812	4.38432
								429.19	3.58454	429.209	4.39407
								429.587	3.58454	429.607	4.40381
								429.985	3.56945	430.005	4.40381
								430.382	3.59963	430.402	4.43304
								430.78	3.59209	430.8	4.39407
								431.178	3.58454	431.198	4.42329
								431.595	3.58454	431.595	4.39407
								431.973	3.58454	431.993	4.41355
								432.39	3.59963	432.39	4.43304
								432.788	3.59209	432.788	4.42329
								433.166	3.59209	433.186	4.43304
								433.583	3.59963	433.583	4.44278
								433.961	3.59963	433.981	4.43304
								434.359	3.61473	434.378	4.44278
								434.756	3.60718	434.776	4.43304
								435.154	3.60718	435.174	4.43304
								435.551	3.62227	435.571	4.45252
								435.949	3.60718	435.969	4.46227
								436.347	3.61473	436.366	4.46227
								436.744	3.62227	436.764	4.46227
								437.142	3.62227	437.162	4.46227
								437.539	3.63737	437.559	4.46227
								437.937	3.63737	437.957	4.46227
								438.335	3.63737	438.355	4.48175
								438.732	3.63737	438.752	4.48175
								439.13	3.65246	439.15	4.48175
								439.528	3.63737	439.548	4.48175
								439.925	3.63737	439.945	4.47201
								440.323	3.64491	440.343	4.4915
								440.72	3.65246	440.74	4.4915
								441.118	3.64491	441.138	4.4915
								441.516	3.65246	441.536	4.50124
								441.913	3.64491	441.933	4.4915
								442.311	3.66	442.331	4.51098
								442.709	3.66	442.728	4.51098
								443.106	3.66	443.126	4.52072
								443.504	3.66	443.524	4.51098
								443.901	3.66	443.921	4.51098
								444.299	3.66755	444.319	4.51098
								444.697	3.66	444.717	4.52072
								445.094	3.6751	445.114	4.52072
								445.492	3.6751	445.512	4.52072
								445.889	3.66755	445.909	4.53047
								446.287	3.66755	446.307	4.53047
								446.685	3.6751	446.705	4.52072
								447.082	3.68264	447.102	4.53047
								447.48	3.6751	447.5	4.53047
								447.877	3.6751	447.897	4.54995
								448.275	3.68264	448.295	4.54021
								448.673	3.66	448.693	4.54995
								449.07	3.68264	449.09	4.5597
								449.468	3.69019	449.488	4.54021
								449.866	3.69019	449.885	4.5597
								450.263	3.69019	450.283	4.5597
								450.661	3.68264	450.681	4.5597
								451.058	3.69774	451.078	4.5597
								451.456	3.69019	451.476	4.5597
								451.854	3.70528	451.873	4.5597
								452.251	3.71283	452.271	4.56944
								452.649	3.69019	452.669	4.56944
								453.046	3.70528	453.066	4.58892
								453.444	3.69774	453.464	4.5597
								453.842	3.69774	453.862	4.57918
								454.239	3.71283	454.259	4.57918
								454.637	3.70528	454.657	4.57918
								455.034	3.71283	455.054	4.59867
								455.432	3.71283	455.452	4.59867
								455.83	3.72038	455.85	4.59867
								456.227	3.72792	456.247	4.59867
								456.625	3.72038	456.645	4.56944
								457.022	3.72792	457.042	4.59867
								457.42	3.72792	457.44	4.59867
								457.818	3.72792	457.838	4.60841
								458.215	3.75056	458.235	4.59867
								458.613	3.72792	458.633	4.61815
								459.011	3.72792	459.03	4.6279
								459.408	3.72792	459.428	4.61815
								459.806	3.73547	459.826	4.6279
								460.203	3.74302	460.223	4.6279
								460.601	3.74302	460.621	4.6279
								460.999	3.75056	461.019	4.61815
								461.396	3.74302	461.416	4.64738
								461.794	3.74302	461.814	4.64738
								462.192	3.75056	462.211	4.64738
								462.589	3.75056	462.609	4.64738
								462.987	3.76565	463.007	4.64738
								463.384	3.76565	463.404	4.65713
								463.782	3.75056	463.802	4.64738
								464.18	3.7732	464.2	4.65713
								464.577	3.76565	464.597	4.66687
								464.975	3.75811	464.995	4.67661
								465.373	3.76565	465.392	4.67661
								465.77	3.7732	465.79	4.67661
								466.168	3.76565	466.188	4.67661
								466.565	3.76565	466.585	4.67661
								466.963	3.76565	466.983	4.6961
								467.361	3.7732	467.38	4.68635
								467.758	3.78829	467.778	4.70584
								468.156	3.78075	468.176	4.6961
								468.553	3.78829	468.573	4.6961
								468.951	3.78829	468.971	4.6961
								469.349	3.78829	469.369	4.70584
								469.746	3.80339	469.766	4.71558
								470.144	3.79584	470.164	4.6961
								470.541	3.78829	470.561	4.71558
								470.939	3.80339	470.959	4.72533
								471.337	3.80339	471.357	4.71558
								471.734	3.80339	471.754	4.71558
								472.132	3.78829	472.152	4.70584
								472.53	3.80339	472.549	4.72533
								472.927	3.80339	472.947	4.72533
								473.325	3.80339	473.345	4.73507
								473.722	3.81093	473.742	4.73507
								474.12	3.81093	474.14	4.72533
								474.518	3.81093	474.537	4.72533
								474.915	3.81848	474.935	4.74481
								475.313	3.80339	475.333	4.74481
								475.71	3.82603	475.73	4.7643
								476.108	3.82603	476.128	4.74481
								476.506	3.83357	476.526	4.74481
								476.903	3.82603	476.923	4.75455
								477.301	3.83357	477.321	4.74481
								477.698	3.82603	477.718	4.7643
								478.096	3.83357	478.116	4.74481
								478.494	3.83357	478.514	4.7643
								478.891	3.83357	478.911	4.7643
								479.289	3.83357	479.309	4.7643
								479.687	3.84112	479.706	4.79353
								480.084	3.84112	480.104	4.77404
								480.482	3.83357	480.502	4.77404
								480.879	3.85621	480.899	4.79353
								481.277	3.85621	481.297	4.78378
								481.675	3.84112	481.695	4.79353
								482.072	3.84866	482.092	4.79353
								482.47	3.85621	482.49	4.79353
								482.867	3.85621	482.887	4.81301
								483.265	3.84866	483.285	4.79353
								483.663	3.85621	483.683	4.80327
								484.06	3.85621	484.08	4.81301
								484.458	3.8713	484.478	4.79353
								484.856	3.84866	484.876	4.81301
								485.253	3.85621	485.273	4.79353
								485.651	3.87885	485.671	4.82276
								486.048	3.8713	486.068	4.81301
								486.446	3.8713	486.466	4.82276
								486.844	3.87885	486.864	4.8325
								487.261	3.87885	487.261	4.8325
								487.639	3.87885	487.659	4.8325
								488.037	3.87885	488.056	4.84224
								488.434	3.8864	488.454	4.84224
								488.832	3.87885	488.852	4.84224
								489.229	3.87885	489.249	4.86173
								489.647	3.8864	489.647	4.85198
								490.025	3.87885	490.045	4.84224
								490.442	3.8864	490.442	4.86173
								490.84	3.8864	490.84	4.86173
								491.237	3.8864	491.237	4.85198
								491.635	3.89394	491.635	4.86173
								492.033	3.89394	492.033	4.86173
								492.43	3.90149	492.43	4.89096
								492.828	3.8864	492.828	4.86173
								493.225	3.89394	493.225	4.88121
								493.623	3.89394	493.623	4.88121
								494.021	3.90904	494.021	4.87147
								494.418	3.90904	494.418	4.88121
								494.816	3.90904	494.816	4.88121
								495.213	3.91658	495.213	4.89096
								495.611	3.91658	495.611	4.89096
								496.009	3.91658	496.009	4.91044
								496.406	3.91658	496.406	4.91044
								496.804	3.91658	496.804	4.9007
								497.202	3.92413	497.202	4.89096
								497.599	3.93168	497.599	4.92018
								497.997	3.92413	497.997	4.89096
								498.394	3.92413	498.394	4.92993
								498.792	3.91658	498.792	4.91044
								499.19	3.92413	499.19	4.92993
								499.587	3.93168	499.587	4.92993
								499.985	3.93168	499.985	4.92993
								500.382	3.93168	500.382	4.93967
								500.78	3.93168	500.78	4.92993
								501.178	3.93922	501.178	4.93967
								501.575	3.94677	501.575	4.95916
								501.973	3.94677	501.973	4.92993
								502.37	3.94677	502.37	4.95916
								502.768	3.93922	502.768	4.92993
								503.166	3.94677	503.166	4.95916
								503.563	3.94677	503.563	4.94941
								503.961	3.93922	503.961	4.95916
								504.358	3.94677	504.359	4.95916
								504.756	3.94677	504.756	4.95916
								505.154	3.94677	505.154	4.95916
								505.551	3.96186	505.551	4.97864
								505.949	3.94677	505.949	4.9689
								506.347	3.96186	506.347	4.95916
								506.744	3.96941	506.744	4.97864
								507.142	3.94677	507.142	4.97864
								507.539	3.97695	507.539	4.97864
								507.937	3.95431	507.937	4.97864
								508.335	3.96941	508.335	4.97864
								508.732	3.96941	508.732	4.98839
								509.13	3.96941	509.13	4.98839
								509.528	3.97695	509.528	4.98839
								509.925	3.96941	509.925	5.00787
								510.323	3.96186	510.323	4.98839
								510.72	3.9845	510.72	4.99813
								511.118	3.9845	511.118	4.99813
								511.516	3.9845	511.516	5.00787
								511.913	3.96941	511.913	5.01761
								512.311	3.9845	512.311	5.00787
								512.708	3.9845	512.709	5.01761
								513.106	3.99205	513.106	5.01761
								513.504	3.99959	513.504	5.00787
								513.901	3.9845	513.901	5.02736
								514.299	3.99205	514.299	5.01761
								514.697	4.00714	514.697	5.00787
								515.094	3.99959	515.094	5.04684
								515.492	3.99205	515.492	5.01761
								515.889	4.00714	515.889	5.0371
								516.287	4.00714	516.287	5.02736
								516.685	4.00714	516.685	5.0371
								517.082	3.99959	517.082	5.0371
								517.48	4.00714	517.48	5.05659
								517.877	4.01469	517.878	5.05659
								518.275	4.01469	518.275	5.05659
								518.673	4.01469	518.673	5.06633
								519.07	4.02223	519.07	5.05659
								519.468	4.01469	519.468	5.06633
								519.866	4.02223	519.866	5.05659
								520.263	4.02978	520.263	5.07607
								520.661	4.02223	520.661	5.05659
								521.058	4.04487	521.058	5.07607
								521.456	4.02978	521.456	5.07607
								521.854	4.02978	521.854	5.07607
								522.251	4.04487	522.251	5.08581
								522.649	4.02978	522.649	5.07607
								523.046	4.04487	523.046	5.09556
								523.444	4.04487	523.444	5.09556
								523.842	4.03732	523.842	5.07607
								524.239	4.05242	524.239	5.09556
								524.637	4.04487	524.637	5.08581
								525.034	4.04487	525.034	5.09556
								525.432	4.04487	525.432	5.09556
								525.83	4.04487	525.83	5.09556
								526.227	4.05996	526.227	5.1053
								526.625	4.05996	526.625	5.09556
								527.023	4.05242	527.023	5.11504
								527.42	4.05996	527.42	5.14427
								527.818	4.05242	527.818	5.09556
								528.215	4.05242	528.215	5.12479
								528.613	4.05996	528.613	5.12479
								529.011	4.06751	529.011	5.12479
								529.408	4.05996	529.408	5.13453
								529.806	4.05996	529.806	5.12479
								530.203	4.07506	530.203	5.15402
								530.601	4.06751	530.601	5.14427
								530.999	4.07506	530.999	5.12479
								531.396	4.07506	531.396	5.14427
								531.794	4.06751	531.794	5.15402
								532.192	4.0977	532.192	5.13453
								532.589	4.07506	532.589	5.15402
								532.987	4.0826	532.987	5.14427
								533.384	4.07506	533.384	5.14427
								533.782	4.07506	533.782	5.1735
								534.18	4.0977	534.18	5.1735
								534.577	4.0977	534.577	5.1735
								534.975	4.09015	534.975	5.1735
								535.353	4.0826	535.373	5.1735
								535.75	4.0977	535.77	5.1735
								536.148	4.0977	536.168	5.1735
								536.545	4.0977	536.565	5.18324
								536.943	4.11279	536.963	5.1735
								537.341	4.10524	537.361	5.19299
								537.758	4.11279	537.758	5.1735
								538.136	4.11279	538.156	5.1735
								538.553	4.11279	538.553	5.21247
								538.931	4.11279	538.951	5.21247
								539.329	4.11279	539.349	5.19299
								539.726	4.11279	539.746	5.21247
								540.124	4.11279	540.144	5.19299
								540.522	4.11279	540.542	5.19299
								540.919	4.12034	540.939	5.23196
								541.317	4.11279	541.337	5.20273
								541.714	4.12788	541.734	5.22222
								542.112	4.13543	542.132	5.21247
								542.51	4.12034	542.53	5.23196
								542.907	4.14297	542.927	5.22222
								543.305	4.13543	543.325	5.23196
								543.702	4.12034	543.722	5.2417
								544.1	4.14297	544.12	5.2417
								544.498	4.13543	544.518	5.23196
								544.895	4.14297	544.915	5.26119
								545.313	4.13543	545.313	5.2417
								545.691	4.15052	545.71	5.2417
								546.088	4.15807	546.108	5.2417
								546.486	4.14297	546.506	5.26119
								546.883	4.15807	546.903	5.26119
								547.281	4.15052	547.301	5.25144
								547.698	4.16561	547.698	5.09556
								548.076	4.15807	548.096	-0.0487147
								548.474	4.15807	548.494	-0.0584576
								548.891	4.16561	548.891	-0.0584576
								549.289	4.14297	549.289	-0.0682006
								549.687	4.17316	549.687	-0.0487147
								550.084	4.15807	550.084	-0.0487147
								550.482	4.15052	550.482	-0.0584576
								550.879	4.18071	550.879	-0.0584576
								551.277	4.15052	551.277	-0.0779435
								551.675	4.18071	551.675	-0.0487147
								552.072	4.17316	552.072	-0.0584576
								552.47	4.17316	552.47	-0.0682006
								552.867	4.18825	552.868	-0.0487147
								553.265	4.18071	553.285	-0.0682006
								553.663	4.18071	553.663	-0.0487147
								554.06	4.18825	554.06	-0.0487147
								554.458	4.18071	554.458	-0.0584576
								554.856	4.18825	554.856	-0.0584576
								555.253	4.18071	555.253	-0.0487147
								555.651	4.18825	555.671	-0.0487147
								556.048	4.18825	556.068	-0.0584576
								556.446	4.18825	556.466	-0.0487147
								556.844	4.20335	556.864	-0.0389718
								557.241	4.1958	557.261	-0.0584576
								557.639	4.21089	557.659	-0.0487147
								558.036	4.20335	558.056	-0.0584576
								558.434	4.20335	558.454	-0.0487147
								558.832	4.21089	558.852	-0.0584576
								559.229	4.21844	559.249	-0.0584576
								559.627	4.20335	559.647	-0.0682006
								560.025	4.22598	560.029	-0.224088
								560.422	4.20335	560.037	-0.0584576
								560.82	4.22598	560.033	-0.0584576
								561.218	4.22598	560.029	-0.0487147
								561.615	4.23353	560.025	-0.0584576
								562.013	4.22598	560.021	-0.0584576
								562.41	4.22598	560.017	-0.0584576
								562.808	4.22598	560.013	-0.0584576
								563.206	4.22598	560.009	-0.0584576
								563.603	4.23353	560.005	-0.0389718
								564.001	4.22598	560.001	-0.0584576
								564.398	4.22598	559.997	-0.0584576
								564.796	4.24108	559.993	-0.0584576
								565.194	4.24108	559.989	-0.0682006
								565.591	4.24862	559.985	-0.0584576
								565.989	4.24862	559.981	-0.0487147
								566.386	4.24862	559.977	-0.0682006
								566.784	4.24108	559.973	-0.0584576
								567.182	4.24862	559.969	-0.0584576
								567.579	4.25617	559.965	-0.0584576
								567.977	4.24108
								568.374	4.26372
								568.772	4.24862
								569.17	4.26372
								569.567	4.27126
								569.965	4.25617
								570.363	4.26372
								570.76	4.26372
								571.158	4.26372
								571.555	4.27881
								571.953	4.26372
								572.351	4.27881
								572.748	4.27126
								573.146	4.26372
								573.543	4.2939
								573.941	4.28636
								574.339	4.2939
								574.736	4.28636
								575.134	4.27881
								575.531	4.30145
								575.929	4.28636
								576.327	4.2939
								576.724	4.2939
								577.122	4.28636
								577.52	4.30145
								577.917	4.2939
								578.315	4.30145
								578.712	4.30145
								579.11	4.2939
								579.508	4.30145
								579.905	4.30145
								580.303	4.31654
								580.701	4.31654
								581.098	4.30145
								581.496	4.33163
								581.893	4.31654
								582.291	4.31654
								582.689	4.31654
								583.086	4.32409
								583.484	4.31654
								583.881	4.309
								584.279	4.31654
								584.677	4.33163
								585.074	4.33163
								585.472	4.32409
								585.87	4.33163
								586.267	4.32409
								586.665	4.32409
								587.062	4.33163
								587.46	4.33163
								587.858	4.33163
								588.255	4.33163
								588.653	0.0075464
								589.05	0.0226392
								589.448	0.0150928
								589.846	0.0075464
								590.243	0.0226392
								590.641	0.0226392
								591.038	0.0075464
								591.436	0.0150928
								591.834	0.0150928
								592.231	0.0150928
								592.629	0.0150928
								593.026	0.0226392
								593.424	0.0075464
								593.822	0.0075464
								594.219	0.0226392
								594.434	0.0226392

## Sheet: Figure 2
Figure 2b									Figure 2c					Figure 2d							Figure 2e
1 Hz		2Hz		3 Hz		4 Hz			resistance (MΩ)	Voltage (V)	resistance (MΩ)	Power (µW)		original		After 50,000 cycles		After two weeks' rest			original		50% strain 1000 cycles		50% strain 2000 cycles		100% strain 1000 cycles		100% strain 2000 cycles
Time (s)	Isc (nA)	Time (s)	Isc (nA)	Time (s)	Isc (nA)	Time (s)	Isc (nA)		0.267	0.0415	0.267	0.00645		Time (s)	Isc (nA)	Time (s)	Isc (nA)	Time (s)	Isc (nA)		Time (s)	Isc (nA)	Time (s)	Isc (nA)	Time (s)	Isc (nA)	Time (s)	Isc (nA)	Time (s)	Isc (nA)
0.06072	-4.04806	1.92709	-5.98222	3.92773	-17.7206	5.93027	-6.8826		0.463	0.06915	0.463	0.01033		0.00781	-0.54657	0.0006	-3.14768	0	-0.37983		0.0008	37.8862	0.0006	-7.13305	0.0001	4.87207	0.0002	9.54073	4.26326e-14	39.887
0.06194	-3.48115	1.92831	-5.04849	3.92834	-16.32	5.93088	-7.28277		0.997	0.14492	0.997	0.02106		0.00903	-0.21309	0.0019	-2.78085	0.00122	5.02248		0.002	40.554	0.0018	-11.4682	0.0013	-1.13049	0.0014	2.53774	0.0012	26.2145
0.06316	-3.14768	1.92953	-5.34862	3.92895	-15.2862	5.93149	-7.28277		1.46	0.21022	1.46	0.03027		0.01025	-0.88004	0.0031	-2.78085	0.00244	12.1588		0.0033	23.2132	0.003	-34.4781	0.0025	-2.79787	0.0026	0.53689	0.0024	11.5416
0.06438	-3.54785	1.93075	-5.5487	3.92956	-15.5196	5.9321	-6.64917		2.163	0.29688	2.163	0.04075		0.01148	-1.08013	0.0043	-2.78085	0.00366	29.8664		0.0045	9.87421	0.0042	-31.4768	0.0037	-6.13262	0.0038	2.20427	0.0037	4.87207
0.0656	-3.31441	1.93198	-5.21523	3.93017	-13.6855	5.93271	-6.21565		2.626	0.3534	2.626	0.04756		0.0127	-0.94674	0.0055	-2.08056	0.00488	54.2101		0.0057	6.87293	0.0054	-25.8077	0.0049	-9.80085	0.005	2.20427	0.0049	-4.46524
0.06682	-3.21437	1.9332	-5.04849	3.93078	-13.4187	5.93332	-5.78213		3.902	0.49868	3.902	0.06373		0.01392	-1.11348	0.0067	-2.08056	0.0061	63.3473		0.0069	2.53774	0.0067	-15.4699	0.0062	-32.4772	0.0063	-15.1365	0.0061	-9.1339
0.06804	-2.8142	1.93442	-4.88175	3.9314	-14.9861	5.93393	-4.98179		5.006	0.62746	5.006	0.07865		0.01514	-0.8467	0.008	-1.98051	0.00732	50.2084		0.0081	-6.4661	0.0079	2.87122	0.0074	-39.8137	0.0075	-39.1467	0.0073	-6.13262
0.06926	-2.8142	1.93564	-4.78171	3.93201	-12.8185	5.93454	-4.94845		7.229	0.85813	7.229	0.10186		0.01636	-0.61326	0.0092	-2.1806	0.00854	32.2341		0.0094	-2.13092	0.0091	15.2098	0.0086	-32.1437	0.0087	-36.1454	0.0085	-0.79701
0.07048	-2.41403	1.93686	-4.41488	3.93262	-11.718	5.93515	-4.8484		9.96	1.08307	9.96	0.11778		0.01758	-1.18017	0.0104	-1.64704	0.00977	32.801		0.0106	-9.46738	0.0103	32.5505	0.0098	-15.8034	0.0099	-26.8081	0.0098	-26.8081
0.0717	-3.01429	1.93808	-4.44823	3.93323	-11.618	5.93576	-6.34904		12.123	1.21679	12.123	0.12213		0.0188	-1.11348	0.0116	-2.58077	0.01099	41.0378		0.0118	-31.8102	0.0115	34.8849	0.011	2.87122	0.0112	-10.8013	0.011	-40.1471
0.07292	-3.48115	1.9393	-4.68166	3.93384	-9.88388	5.93637	-6.54913		15.026	1.41739	15.026	0.1337		0.02002	-0.37983	0.0128	-2.08056	0.01221	17.8946		0.013	-34.8115	0.0128	41.8879	0.0123	17.8776	0.0124	6.87293	0.0122	-49.8179
0.07415	-2.8142	1.94052	-3.81463	3.93445	-9.18358	5.93698	-6.98265		19.92	1.63621	19.92	0.1344		0.02124	-0.54657	0.0141	-2.1806	0.01343	-19.7214		0.0142	-35.4785	0.014	24.5471	0.0135	33.8845	0.0136	29.8827	0.0134	-32.4772
0.07537	-2.68081	1.94174	-3.74793	3.93506	-8.54998	5.93759	-6.74921		22.083	1.69786	22.083	0.13054		0.02246	-0.54657	0.0153	-1.98051	0.01465	-33.6607		0.0155	-18.1377	0.0152	18.5446	0.0147	36.8857	0.0148	39.5535	0.0146	-10.1343
0.07659	-3.5145	1.94296	-4.41488	3.93567	-8.3499	5.9382	-6.31569		24.986	1.77781	24.986	0.12649		0.02368	-0.34648	0.0165	-3.04763	0.01587	-25.3905		0.0167	-1.79744	0.0164	2.87122	0.0159	40.554	0.016	44.2222	0.0159	8.87378
0.07781	-4.04806	1.94418	-5.28192	3.93628	-8.21651	5.93881	-6.31569		29.88	1.90674	29.88	0.12168		0.0249	-0.64661	0.0177	-1.61369	0.01709	3.38845		0.0179	18.8781	0.0176	0.20341	0.0171	22.8798	0.0173	44.8891	0.0171	18.2111
0.07903	-4.08141	1.9454	-4.41488	3.93689	-8.2832	5.93942	-5.44866		39.84	2.13411	39.84	0.11432		0.02612	-0.34648	0.0189	-0.61326	0.01831	15.2602		0.0191	34.2179	0.0189	-9.46738	0.0184	16.5437	0.0185	23.5467	0.0183	32.884
0.08025	-3.18102	1.94662	-4.48158	3.9375	-8.51663	5.94003	-5.28192		99.1	2.37583	99.1	0.05696		0.02734	-0.34648	0.0202	-1.4136	0.01953	13.6595		0.0203	37.8862	0.0201	-7.46652	0.0196	9.54073	0.0197	7.87335	0.0195	30.5497
0.08147	-2.78085	1.94784	-4.11476	3.93811	-7.98307	5.94064	-5.04849							0.02857	-0.7133	0.0214	-1.81377	0.02075	11.2585		0.0216	41.5544	0.0213	3.20469	0.0208	5.8725	0.0209	4.87207	0.0207	29.2158
0.08269	-2.68081	1.94907	-3.78128	3.93872	-9.01685	5.94125	-3.94802							0.02979	-0.34648	0.0226	-1.58034	0.02197	11.8254		0.0228	22.5463	0.0225	-23.1399	0.022	-4.46524	0.0221	-1.13049	0.022	19.545
0.08391	-3.01429	1.95029	-3.64789	3.93933	-8.9168	5.94187	-3.48115							0.03101	-0.47987	0.0238	-2.08056	0.02319	15.0601		0.024	19.545	0.0238	-37.4793	0.0233	-6.4661	0.0234	-3.13134	0.0232	-2.46439
0.08513	-3.18102	1.95151	-3.64789	3.93994	-8.11646	5.94248	-4.31484							0.03223	-0.88004	0.0251	-1.78043	0.02441	22.0964		0.0252	3.53817	0.025	-29.8094	0.0245	-10.1343	0.0246	3.20469	0.0244	8.20683
0.08635	-2.48073	1.95273	-3.48115	3.94055	-8.78341	5.94309	-3.5145							0.03345	-0.57991	0.0263	-1.11348	0.02563	17.1943		0.0264	3.87165	0.0262	-22.1395	0.0257	-27.8085	0.0258	-11.4682	0.0256	1.87079
0.08757	-2.38068	1.95395	-2.54742	3.94116	-8.21651	5.9437	-3.88132							0.03467	-0.17974	0.0275	-0.91339	0.02686	3.65523		0.0277	-2.46439	0.0274	-7.8	0.0269	-42.148	0.027	-32.8107	0.0268	1.20384
0.08879	-1.44695	1.95517	-3.14768	3.94177	-8.31655	5.94431	-4.24815							0.03589	-0.24644	0.0287	-1.94716	0.02808	-6.64917		0.0289	-8.13348	0.0286	13.8759	0.0281	-43.4819	0.0282	-34.4781	0.0281	1.87079
0.09001	-2.01386	1.95639	-2.74751	3.94238	-7.94973	5.94492	-3.84798							0.03711	-0.0797	0.0299	-1.44695	0.0293	-8.21651		0.0301	-9.46738	0.0299	27.8819	0.0294	-23.4733	0.0295	-27.1416	0.0293	5.8725
0.09123	-3.14768	1.95761	-2.91424	3.943	-8.01642	5.94553	-3.98137							0.03833	-0.47987	0.0312	-1.44695	0.03052	-5.08184		0.0313	-15.1365	0.0311	40.8874	0.0306	-8.13348	0.0307	-17.8043	0.0305	-28.4755
0.09246	-2.94759	1.95883	-2.84755	3.94361	-7.71629	5.94614	-4.54827							0.03955	-0.17974	0.0324	-1.4803	0.03174	-1.01343		0.0325	-42.4815	0.0323	39.887	0.0318	14.8763	0.0319	-2.13092	0.0317	-24.1403
0.09368	-2.8142	1.96005	-2.68081	3.94422	-7.68294	5.94675	-4.61497							0.04077	0.02034	0.0336	-1.08013	0.03296	3.52184		0.0338	-35.145	0.0335	31.2166	0.033	36.2188	0.0331	23.2132	0.0329	-13.1356
0.0949	-2.31399	1.96127	-3.11433	3.94483	-8.01642	5.94736	-4.28149							0.04199	-1.01343	0.0348	-1.08013	0.03418	5.88951		0.035	-26.1412	0.0347	18.2111	0.0342	53.226	0.0343	45.8896	0.0342	9.20725
0.09612	-2.61412	1.96249	-3.28107	3.94544	-6.81591	5.94797	-4.18145							0.04321	-1.08013	0.036	-0.91339	0.0354	7.62358		0.0362	-5.46567	0.036	5.8725	0.0355	45.2226	0.0356	37.2192	0.0354	27.2149
0.09734	-2.41403	1.96371	-3.21437	3.94605	-7.11604	5.94858	-3.68124							0.04443	-0.64661	0.0373	-1.08013	0.03662	7.82367		0.0374	13.8759	0.0372	-0.46354	0.0367	34.2179	0.0368	43.5552	0.0366	54.5599
0.09856	-2.71416	1.96493	-3.5812	3.94666	-6.81591	5.94919	-3.84798							0.04566	-1.14682	0.0385	-0.88004	0.03784	11.9921		0.0387	33.2175	0.0384	-3.46482	0.0379	17.5441	0.038	27.2149	0.0378	76.5693
0.09978	-2.8142	1.96616	-3.78128	3.94727	-6.14896	5.9498	-4.18145							0.04688	-0.74665	0.0397	-0.37983	0.03906	8.45727		0.0399	41.2209	0.0396	-2.46439	0.0391	8.20683	0.0392	17.8776	0.0391	102.58
0.101	-2.94759	1.96738	-3.81463	3.94788	-5.74879	5.95041	-3.91467							0.0481	0.52055	0.0409	-0.7133	0.04028	-32.5936		0.0411	44.2222	0.0408	-2.79787	0.0403	1.87079	0.0404	8.20683	0.0403	124.256
0.10222	-2.51407	1.9686	-3.5145	3.94849	-6.04891	5.95102	-3.68124							0.04932	-0.11305	0.0421	-0.81335	0.0415	-94.9535		0.0423	43.5552	0.0421	-16.1369	0.0416	-8.13348	0.0417	1.87079	0.0415	132.26
0.10344	-2.84755	1.96982	-3.38111	3.9491	-5.24857	5.95163	-4.51493							0.05054	-0.54657	0.0434	-0.54657	0.04272	-79.0801		0.0435	16.2102	0.0433	-27.4751	0.0428	-7.8	0.0429	-3.79829	0.0427	164.607
0.10466	-2.68081	1.97104	-3.08098	3.94971	-5.31527	5.95224	-4.1481							0.05176	0.05369	0.0446	-0.81335	0.04395	-89.9514		0.0448	5.8725	0.0445	-35.812	0.044	-7.46652	0.0441	-1.79744	0.0439	220.297
0.10588	-2.8142	1.97226	-3.38111	3.95032	-5.64874	5.95285	-3.64789							0.05298	0.35382	0.0458	-0.88004	0.04517	-125.567		0.046	4.87207	0.0457	-26.4746	0.0452	-6.79957	0.0453	-5.1322	0.0452	307.334
0.1071	-1.58034	1.97348	-2.71416	3.95093	-5.48201	5.95346	-4.54827							0.0542	-0.01301	0.047	-0.57991	0.04639	-109.26		0.0472	-2.13092	0.0469	-14.136	0.0464	-35.812	0.0466	-24.4738	0.0464	443.392
0.10832	-2.04721	1.9747	-3.48115	3.95154	-5.11518	5.95408	-4.01471							0.05542	-0.04635	0.0482	-0.8467	0.04761	-25.1904		0.0484	-3.79829	0.0482	6.87293	0.0477	-38.1463	0.0478	-39.1467	0.0476	753.191
0.10954	-1.64704	1.97592	-2.54742	3.95215	-6.01557	5.95469	-3.78128							0.05664	-0.31313	0.0495	-1.24687	0.04883	8.1238		0.0496	-9.1339	0.0494	29.5493	0.0489	-29.4759	0.049	-37.4793	0.0488	754.525
0.11077	-1.78043	1.97714	-2.48073	3.95276	-4.8484	5.9553	-4.48158							0.05786	-0.64661	0.0507	-1.01343	0.05005	-14.119		0.0509	-5.79915	0.0506	35.2184	0.0501	-14.136	0.0502	-21.4725	0.05	-5.79915
0.11199	-1.68038	1.97836	-2.24729	3.95337	-4.8484	5.95591	-3.94802							0.05908	-1.08013	0.0519	-1.04678	0.05127	-64.3404		0.0521	-31.8102	0.0518	36.5523	0.0513	2.53774	0.0514	-5.79915	0.0513	-284.251
0.11321	-1.51365	1.97958	-1.71373	3.95398	-5.38196	5.95652	-3.54785							0.0603	-0.41318	0.0531	-0.44652	0.05249	-66.6081		0.0533	-36.1454	0.053	38.5531	0.0525	20.8789	0.0527	13.209	0.0525	-379.625
0.11443	-2.24729	1.9808	-1.84712	3.95459	-5.44866	5.95713	-4.34819							0.06152	-0.17974	0.0543	-0.94674	0.05371	-25.824		0.0545	-34.1446	0.0543	18.5446	0.0538	38.5531	0.0539	25.881	0.0537	-286.586
0.11565	-2.14725	1.98202	-1.91382	3.95521	-4.74836	5.95774	-3.5145							0.06275	0.15373	0.0556	-0.78	0.05493	10.8583		0.0557	-18.1377	0.0555	4.87207	0.055	33.2175	0.0551	41.8879	0.0549	-138.522
0.11687	-2.54742	1.98324	-2.01386	3.95582	-4.9151	5.95835	-3.28107							0.06397	0.32047	0.0568	-0.41318	0.05615	-8.78341		0.057	-0.79701	0.0567	3.53817	0.0562	36.2188	0.0563	45.2226	0.0561	-74.4951
0.11809	-2.51407	1.98447	-2.31399	3.95643	-4.9151	5.95896	-3.14768							0.06519	-0.24644	0.058	-0.34648	0.05737	-43.3982		0.0582	23.5467	0.0579	2.53774	0.0574	30.5497	0.0575	32.884	0.0574	-11.1348
0.11931	-2.1139	1.98569	-1.94716	3.95704	-4.74836	5.95957	-3.5145							0.06641	-0.0797	0.0592	-0.21309	0.05859	-39.4298		0.0594	23.5467	0.0592	-0.46354	0.0587	7.53988	0.0588	17.2107	0.0586	35.8853
0.12053	-2.38068	1.98691	-1.98051	3.95765	-5.31527	5.96018	-2.78085							0.06763	-0.34648	0.0605	-0.1464	0.05981	-8.2832		0.0606	36.8857	0.0604	-6.13262	0.0599	11.2081	0.06	11.8751	0.0598	143.598
0.12175	-1.94716	1.98813	-2.01386	3.95826	-4.94845	5.96079	-3.34776							0.06885	0.35382	0.0617	-0.47987	0.06104	13.7595		0.0618	46.223	0.0616	-3.79829	0.0611	2.53774	0.0612	5.20555	0.061	125.257
0.12297	-1.91382	1.98935	-2.14725	3.95887	-4.58162	5.9614	-3.31441							0.07007	-0.0797	0.0629	-0.17974	0.06226	-6.48243		0.0631	27.2149	0.0628	-27.1416	0.0623	-0.79701	0.0624	2.20427	0.0622	219.964
0.12419	-1.88047	1.99057	-2.61412	3.95948	-5.01514	5.96201	-2.44738							0.07129	-0.44652	0.0641	-0.7133	0.06348	-31.96		0.0643	10.5412	0.064	-24.8072	0.0635	-5.79915	0.0636	-3.46482	0.0635	305.667
0.12541	-1.84712	1.99179	-2.41403	3.96009	-4.74836	5.96262	-2.8809							0.07251	-0.81335	0.0653	-0.54657	0.0647	-27.4581		0.0655	5.20555	0.0653	-34.8115	0.0648	-4.46524	0.0649	-2.13092	0.0647	296.663
0.12663	-2.01386	1.99301	-2.8142	3.9607	-4.38154	5.96323	-2.84755							0.07373	-0.67996	0.0666	-0.27979	0.06592	-1.74708		0.0667	7.87335	0.0665	-16.1369	0.066	-29.1424	0.0661	-1.79744	0.0659	130.926
0.12786	-1.64704	1.99423	-1.98051	3.96131	-5.08184	5.96384	-2.31399							0.07495	-0.7133	0.0678	-0.37983	0.06714	11.4919		0.0679	-1.46396	0.0677	2.53774	0.0672	-38.8132	0.0673	-42.4815	0.0671	-116.18
0.12908	-1.31356	1.99545	-2.44738	3.96192	-4.74836	5.96445	-3.04763							0.07617	0.18708	0.069	-0.34648	0.06836	-6.04891		0.0692	-8.46695	0.0689	23.2132	0.0684	-39.1467	0.0685	-45.8162	0.0683	-210.553
0.1303	-1.24687	1.99667	-2.21395	3.96253	-4.88175	5.96506	-2.74751							0.07739	0.32047	0.0702	-0.31313	0.06958	-24.3567		0.0704	-2.79787	0.0701	40.8874	0.0696	-14.4695	0.0697	-23.1399	0.0696	-222.225
0.13152	-0.98009	1.99789	-2.21395	3.96314	-5.01514	5.96567	-2.21395							0.07861	0.45386	0.0714	-0.44652	0.0708	-18.3875		0.0716	-27.1416	0.0714	37.5527	0.0709	-9.46738	0.071	-16.1369	0.0708	-250.237
0.13274	-1.61369	1.99911	-1.64704	3.96375	-4.68166	5.96629	-3.04763							0.07983	-0.88004	0.0727	0.28712	0.07202	1.12081		0.0728	-47.1501	0.0726	38.8866	0.0721	16.5437	0.0722	3.87165	0.072	-300.592
0.13396	-2.01386	2.00033	-2.1806	3.96436	-4.51493	5.9669	-2.91424							0.08106	-0.24644	0.0739	-0.44652	0.07324	8.45727		0.0741	-35.812	0.0738	19.8785	0.0733	31.2166	0.0734	24.5471	0.0732	-448.321
0.13518	-1.84712	2.00156	-2.04721	3.96497	-4.38154	5.96751	-2.44738							0.08228	-0.34648	0.0751	-0.27979	0.07446	-6.14896		0.0753	-30.4763	0.075	15.2098	0.0745	43.5552	0.0746	32.2171	0.0745	-375.624
0.1364	-1.78043	2.00278	-2.31399	3.96558	-4.68166	5.96812	-2.94759							0.0835	-0.34648	0.0763	-0.44652	0.07568	-18.9211		0.0765	-9.80085	0.0762	2.53774	0.0757	46.5565	0.0758	39.2201	0.0757	-272.246
0.13762	-1.84712	2.004	-2.38068	3.96619	-3.5145	5.96873	-3.01429							0.08472	-0.11305	0.0775	-0.31313	0.0769	-13.4854		0.0777	16.5437	0.0775	4.20512	0.077	30.5497	0.0771	39.5535	0.0769	-158.864
0.13884	-2.1806	2.00522	-1.94716	3.9668	-4.08141	5.96934	-1.91382							0.08594	-1.04678	0.0788	-0.67996	0.07812	2.22128		0.0789	33.8845	0.0787	-2.79787	0.0782	15.8768	0.0783	22.5463	0.0781	-116.513
0.14006	-1.84712	2.00644	-1.88047	3.96742	-3.88132	5.96995	-2.74751							0.08716	-0.94674	0.08	0.02034	0.07935	7.02333		0.0802	38.5531	0.0799	-7.46652	0.0794	8.87378	0.0795	8.87378	0.0793	-114.512
0.14128	-2.1806	2.00766	-1.68038	3.96803	-3.54785	5.97056	-2.8142							0.08838	-0.27979	0.0812	-0.1464	0.08057	-4.74836		0.0814	47.8904	0.0811	-8.46695	0.0806	3.87165	0.0807	3.87165	0.0806	-214.888
0.1425	-1.71373	2.00888	-1.18017	3.96864	-3.48115	5.97117	-2.21395							0.0896	0.22043	0.0824	-0.04635	0.08179	-16.1199		0.0826	36.2188	0.0823	-19.1382	0.0818	-9.80085	0.082	0.20341	0.0818	-149.861
0.14372	-1.68038	2.0101	-1.34691	3.96925	-2.48073	5.97178	-1.4803							0.09082	0.15373	0.0836	-0.04635	0.08301	-9.38367		0.0838	15.2098	0.0836	-35.145	0.0831	-9.46738	0.0832	-4.13177	0.083	-103.841
0.14494	-1.51365	2.01132	-1.04678	3.96986	-1.94716	5.97239	-2.04721							0.09204	0.18708	0.0849	-0.11305	0.08423	2.62145		0.085	7.2064	0.0848	-40.1471	0.0843	-11.8017	0.0844	-6.13262	0.0842	-223.225
0.14617	-1.11348	2.01254	-1.51365	3.97047	-2.1806	5.973	-1.58034							0.09326	0.72064	0.0861	-0.17974	0.08545	5.58938		0.0863	-3.79829	0.086	-22.1395	0.0855	-20.8056	0.0856	-11.1348	0.0854	-328.27
0.14739	-1.61369	2.01376	-1.38026	3.97108	-2.8809	5.97361	-1.94716							0.09448	0.22043	0.0873	-1.84712	0.08667	-4.54827		0.0875	-1.79744	0.0872	-11.8017	0.0867	-41.1476	0.0868	-31.4768	0.0867	-265.577
0.14861	-1.01343	2.01498	-1.98051	3.97169	-2.64746	5.97422	-2.24729							0.0957	0.65395	0.0885	-0.88004	0.08789	-11.1844		0.0887	-9.1339	0.0884	18.8781	0.0879	-36.1454	0.0881	-40.8141	0.0879	7.53988
0.14983	-1.28021	2.0162	-1.4136	3.9723	-2.51407	5.97483	-1.64704							0.09692	0.35382	0.0898	-0.7133	0.08911	-6.58248		0.0899	-5.79915	0.0897	25.881	0.0892	-29.8094	0.0893	-35.4785	0.0891	223.299
0.15105	-1.51365	2.01742	-1.28021	3.97291	-3.44781	5.97544	-2.04721							0.09815	-0.1464	0.091	-0.57991	0.09033	2.45471		0.0911	-8.46695	0.0909	31.5501	0.0904	-8.80043	0.0905	-20.4721	0.0903	704.837
0.15227	-1.21352	2.01865	-1.24687	3.97352	-3.84798	5.97605	-1.4136							0.09937	-1.04678	0.0922	-0.7133	0.09155	3.82196		0.0924	-38.1463	0.0921	36.8857	0.0916	12.542	0.0917	-8.80043	0.0915	-236.898
0.15349	-1.68038	2.01987	-1.28021	3.97413	-3.84798	5.97666	-1.38026							0.10059	-0.57991	0.0934	0.15373	0.09277	-3.31441		0.0936	-30.8098	0.0933	33.2175	0.0928	33.551	0.0929	22.2128	0.0928	-4.46524
0.15471	-1.31356	2.02109	-1.68038	3.97474	-4.2148	5.97727	-1.84712							0.10181	-0.41318	0.0946	-0.94674	0.09399	-8.31655		0.0948	-33.1441	0.0946	11.2081	0.0941	35.5518	0.0942	30.8832	0.094	230.302
0.15593	-1.61369	2.02231	-1.81377	3.97535	-3.5145	5.97788	-1.71373							0.10303	-0.88004	0.0959	0.28712	0.09521	-5.41531		0.096	-13.8026	0.0958	6.20597	0.0953	42.2213	0.0954	41.2209	0.0952	-36.4789
0.15715	-1.61369	2.02353	-0.74665	3.97596	-3.04763	5.9785	-1.58034							0.10425	0.32047	0.0971	-0.81335	0.09644	1.28755		0.0972	5.53902	0.097	5.20555	0.0965	39.887	0.0966	43.2218	0.0964	94.577
0.15837	-1.61369	2.02475	-1.74708	3.97657	-3.84798	5.97911	-1.58034							0.10547	-0.27979	0.0983	-0.44652	0.09766	2.05454		0.0985	26.8815	0.0982	-1.13049	0.0977	13.8759	0.0978	26.548	0.0976	41.8879
0.15959	-1.94716	2.02597	-1.54699	3.97718	-3.44781	5.97972	-2.31399							0.10669	0.08704	0.0995	-1.14682	0.09888	-3.91467		0.0997	40.2205	0.0994	-8.13348	0.0989	6.20597	0.099	16.5437	0.0989	42.5548
0.16081	-1.4803	2.02719	-1.78043	3.97779	-3.38111	5.98033	-1.54699							0.10791	1.85446	0.1007	-0.21309	0.1001	-7.61625		0.1009	39.5535	0.1007	-8.80043	0.1002	3.53817	0.1003	4.5386	0.1001	47.8904
0.16203	-1.74708	2.02841	-1.54699	3.9784	-3.98137	5.98094	-1.94716							0.10913	0.02034	0.102	0.22043	0.10132	-4.24815		0.1021	39.5535	0.1019	-2.79787	0.1014	4.5386	0.1015	-2.13092	0.1013	31.2166
0.16326	-1.08013	2.02963	-1.44695	3.97901	-3.88132	5.98155	-2.14725							0.11035	0.08704	0.1032	-0.1464	0.10254	1.78776		0.1033	21.2124	0.1031	-31.4768	0.1026	-6.13262	0.1027	-6.4661	0.1025	17.8776
0.16448	-1.04678	2.03085	-1.81377	3.97963	-3.78128	5.98216	-1.61369							0.11157	0.12038	0.1044	-0.27979	0.10376	2.52141		0.1046	8.87378	0.1043	-40.1471	0.1038	-10.1343	0.1039	-3.46482	0.1037	11.2081
0.1657	-1.11348	2.03207	-1.71373	3.98024	-4.08141	5.98277	-1.08013							0.11279	-0.1464	0.1056	-0.17974	0.10498	-2.28064		0.1058	5.20555	0.1055	-31.4768	0.105	10.8746	0.1051	-5.1322	0.105	-0.46354
0.16692	-1.24687	2.03329	-1.08013	3.98085	-3.18102	5.98338	-1.68038							0.11401	0.52055	0.1068	-0.94674	0.1062	-4.58162		0.107	-0.79701	0.1068	-17.1373	0.1063	-35.145	0.1064	-18.4712	0.1062	-19.8051
0.16814	-1.01343	2.03451	-0.91339	3.98146	-3.08098	5.98399	-1.38026							0.11524	-0.11305	0.1081	0.12038	0.10742	-2.14725		0.1082	-7.46652	0.108	27.8819	0.1075	-36.8124	0.1076	-38.1463	0.1074	-2.79787
0.16936	-0.67996	2.03573	-0.47987	3.98207	-3.31441	5.9846	-1.31356							0.11646	0.45386	0.1093	-0.44652	0.10864	2.35467		0.1095	-9.1339	0.1092	18.8781	0.1087	-36.8124	0.1088	-48.484	0.1086	-0.79701
0.17058	-1.14682	2.03696	-1.14682	3.98268	-3.21437	5.98521	-1.4136							0.11768	-0.37983	0.1105	-0.57991	0.10986	2.88823		0.1107	-8.46695	0.1104	29.8827	0.1099	-16.8038	0.11	-26.4746	0.1099	-17.4708
0.1718	-1.21352	2.03818	-0.94674	3.98329	-2.78085	5.98582	-1.58034							0.1189	-0.0797	0.1117	-0.24644	0.11108	-0.91339		0.1119	-27.8085	0.1116	43.5552	0.1111	-6.4661	0.1112	-7.8	0.1111	-37.1459
0.17302	-1.38026	2.0394	-1.31356	3.9839	-3.04763	5.98643	-1.04678							0.12012	-0.21309	0.1129	-0.17974	0.1123	-3.74793		0.1131	-40.4806	0.1129	35.8853	0.1124	10.5412	0.1125	11.5416	0.1123	-36.4789
0.17424	-1.94716	2.04062	-1.21352	3.98451	-3.41446	5.98704	-1.71373							0.12134	-0.17974	0.1142	-0.51322	0.11353	-2.44738		0.1143	-28.4755	0.1141	20.212	0.1136	34.2179	0.1137	33.551	0.1135	-25.8077
0.17546	-1.78043	2.04184	-1.01343	3.98512	-2.34734	5.98765	-0.61326							0.12256	-0.17974	0.1154	-0.01301	0.11475	0.38716		0.1156	-11.8017	0.1153	5.20555	0.1148	33.2175	0.1149	35.8853	0.1147	-2.79787
0.17668	-1.34691	2.04306	-1.4803	3.98573	-3.14768	5.98826	-0.81335							0.12378	0.45386	0.1166	-0.94674	0.11597	0.02034		0.1168	-2.13092	0.1165	1.87079	0.116	45.5561	0.1161	42.2213	0.116	16.2102
0.1779	-1.88047	2.04428	-1.4136	3.98634	-3.11433	5.98887	-1.51365							0.125	0.08704	0.1178	-0.34648	0.11719	-2.64746		0.118	21.5459	0.1177	-6.79957	0.1172	25.5476	0.1174	38.5531	0.1172	34.8849
0.17912	-1.31356	2.0455	-1.44695	3.98695	-2.1806	5.98948	-0.47987							0.12622	-0.1464	0.119	-0.0797	0.11841	-4.34819		0.1192	28.5488	0.119	-8.13348	0.1185	12.542	0.1186	19.545	0.1184	53.5595
0.18035	-1.31356	2.04672	-1.4803	3.98756	-2.41403	5.99009	-1.08013							0.12744	0.18708	0.1203	0.25377	0.11963	-2.28064		0.1204	40.554	0.1202	-5.1322	0.1197	4.5386	0.1198	11.2081	0.1196	41.2209
0.18157	-1.18017	2.04794	-1.21352	3.98817	-2.78085	5.99071	-1.18017							0.12866	-0.94674	0.1215	-0.0797	0.12085	1.82111		0.1217	40.554	0.1214	-5.79915	0.1209	4.20512	0.121	4.5386	0.1208	40.8874
0.18279	-1.11348	2.04916	-1.51365	3.98878	-2.68081	5.99132	-0.98009							0.12988	-0.47987	0.1227	-0.27979	0.12207	0.38716		0.1229	27.2149	0.1226	-29.1424	0.1221	-2.79787	0.1222	-2.13092	0.1221	20.8789
0.18401	-1.28021	2.05038	-1.24687	3.98939	-1.91382	5.99193	-0.34648							0.1311	-1.21352	0.1239	-0.31313	0.12329	-1.08013		0.1241	14.8763	0.1238	-38.8132	0.1233	-4.79872	0.1235	-10.4678	0.1233	18.2111
0.18523	-1.61369	2.0516	-2.01386	3.99	-2.68081	5.99254	-1.21352							0.13232	-0.54657	0.1252	-0.61326	0.12451	-1.91382		0.1253	5.8725	0.1251	-33.1441	0.1246	-6.79957	0.1247	-6.4661	0.1245	4.5386
0.18645	-1.01343	2.05282	-1.14682	3.99061	-2.1139	5.99315	-0.74665							0.13355	-0.34648	0.1264	0.22043	0.12573	-0.0797		0.1265	2.87122	0.1263	-25.4742	0.1258	-17.8043	0.1259	-5.79915	0.1257	3.20469
0.18767	-0.67996	2.05405	-1.28021	3.99122	-2.1139	5.99376	-0.81335							0.13477	0.22043	0.1276	0.32047	0.12695	1.2542		0.1278	-0.79701	0.1275	4.20512	0.127	-40.4806	0.1271	-33.4776	0.1269	2.87122
0.18889	-1.01343	2.05527	-1.04678	3.99184	-2.94759	5.99437	-0.88004							0.13599	0.08704	0.1288	1.05412	0.12817	1.22085		0.129	-5.46567	0.1287	16.8772	0.1282	-36.1454	0.1283	-38.8132	0.1282	-5.1322
0.19011	-1.01343	2.05649	-0.7133	3.99245	-2.51407	5.99498	-1.24687							0.13721	0.35382	0.13	-0.41318	0.12939	-1.4136		0.1302	-6.13262	0.13	27.2149	0.1295	-23.1399	0.1296	-31.4768	0.1294	-9.46738
0.19133	-1.34691	2.05771	-0.47987	3.99306	-2.41403	5.99559	-0.67996							0.13843	-0.0797	0.1313	-0.1464	0.13061	-1.31356		0.1314	-26.8081	0.1312	37.2192	0.1307	-4.79872	0.1308	-14.4695	0.1306	-40.1471
0.19255	-1.18017	2.05893	-0.34648	3.99367	-2.84755	5.9962	-0.7133							0.13965	0.12038	0.1325	-0.11305	0.13184	-1.24687		0.1326	-45.4827	0.1324	36.8857	0.1319	12.542	0.132	-1.13049	0.1318	-56.154
0.19377	-1.11348	2.06015	-0.41318	3.99428	-3.61454	5.99681	-0.74665							0.14087	1.72107	0.1337	-0.34648	0.13306	-0.1464		0.1339	-35.4785	0.1336	28.8823	0.1331	29.5493	0.1332	20.8789	0.133	-22.4729
0.19499	-1.34691	2.06137	-0.64661	3.99489	-2.01386	5.99742	-0.78							0.14209	-0.01301	0.1349	-0.0797	0.13428	-0.78		0.1351	-24.4738	0.1348	10.2077	0.1343	40.2205	0.1344	33.8845	0.1343	-10.8013
0.19621	-1.28021	2.06259	-0.64661	3.9955	-2.68081	5.99803	-0.91339							0.14331	-0.21309	0.1361	-0.51322	0.1355	-2.21395		0.1363	-7.46652	0.1361	2.87122	0.1356	37.5527	0.1357	41.8879	0.1355	7.87335
0.19744	-1.01343	2.06381	-0.0797	3.99611	-1.94716	5.99864	-0.44652							0.14453	0.05369	0.1374	-0.24644	0.13672	-2.24729		0.1375	11.2081	0.1373	2.53774	0.1368	34.2179	0.1369	42.8883	0.1367	26.548
0.19866	-0.78	2.06503	-0.81335	3.99672	-1.61369	5.99925	-0.34648							0.14575	-0.51322	0.1386	-0.34648	0.13794	-1.84712		0.1388	26.2145	0.1385	-9.46738	0.138	12.542	0.1381	25.881	0.1379	39.2201
0.19988	-1.34691	2.06625	-0.8467	3.99733	-2.38068	5.99986	-0.78							0.14697	-1.44695	0.1398	-0.04635	0.13916	-0.34648		0.14	49.2243	0.1397	-13.4691	0.1392	7.53988	0.1393	12.542	0.1391	44.2222
0.2011	-1.21352	2.06747	-0.54657	3.99794	-2.04721	6.00047	-0.61326							0.14819	-3.28107	0.141	0.05369	0.14038	-0.74665		0.1412	36.5523	0.1409	-5.46567	0.1404	-1.79744	0.1405	4.87207	0.1404	47.8904
0.20232	-1.04678	2.06869	-0.81335	3.99855	-2.14725	6.00108	-0.1464							0.14941	-0.27979	0.1422	-0.21309	0.1416	-1.01343		0.1424	40.8874	0.1422	-22.8064	0.1417	-2.13092	0.1418	5.8725	0.1416	26.548
0.20354	-0.91339	2.06991	-0.8467	3.99916	-2.94759	6.00169	-0.57991							0.15064	0.05369	0.1435	0.45386	0.14282	0.95407		0.1436	13.8759	0.1434	-45.4827	0.1429	-2.79787	0.143	-3.13134	0.1428	11.8751
0.20476	-0.54657	2.07114	-0.37983	3.99977	-3.28107	6.0023	-0.64661							0.15186	0.42051	0.1447	-0.31313	0.14404	-0.24644		0.1449	4.87207	0.1446	-41.1476	0.1441	-8.46695	0.1442	-9.1339	0.144	6.20597
0.20598	-1.28021	2.07236	-0.88004	4.00038	-2.58077	6.00292	-0.34648							0.15308	0.98742	0.1459	0.18708	0.14526	1.55433		0.1461	4.20512	0.1458	-26.8081	0.1453	-5.79915	0.1454	-11.1348	0.1453	2.87122
0.2072	-0.44652	2.07358	-1.08013	4.00099	-3.18102	6.00353	-0.67996							0.1543	0.48721	0.1471	1.2542	0.14648	0.88738		0.1473	-1.13049	0.147	-10.8013	0.1465	-36.8124	0.1466	-27.4751	0.1465	-2.13092
0.20842	-0.57991	2.0748	-0.91339	4.0016	-3.31441	6.00414	-0.61326							0.15552	0.72064	0.1483	0.48721	0.1477	0.12038		0.1485	-2.79787	0.1483	6.87293	0.1478	-40.4806	0.1479	-37.8128	0.1477	-0.46354
0.20964	-0.78	2.07602	-0.91339	4.00221	-3.41446	6.00475	-0.17974							0.15674	0.42051	0.1496	0.05369	0.14893	-0.01301		0.1497	-6.4661	0.1495	27.8819	0.149	-30.1429	0.1491	-37.8128	0.1489	0.20341
0.21086	-0.94674	2.07724	-1.4136	4.00282	-2.61412	6.00536	-0.24644							0.15796	0.25377	0.1508	0.02034	0.15015	0.42051		0.151	-10.8013	0.1507	29.8827	0.1502	-17.4708	0.1503	-22.1395	0.1501	-30.4763
0.21208	-1.14682	2.07846	-0.91339	4.00343	-2.41403	6.00597	-0.98009							0.15918	-0.01301	0.152	-0.24644	0.15137	0.08704		0.1522	-35.145	0.1519	39.2201	0.1514	0.53689	0.1515	-4.46524	0.1514	-38.8132
0.2133	-0.8467	2.07968	-0.74665	4.00405	-2.01386	6.00658	0.05369							0.1604	0.48721	0.1532	-0.0797	0.15259	-0.51322		0.1534	-35.4785	0.1531	47.8904	0.1526	20.5454	0.1528	16.2102	0.1526	-30.8098
0.21452	-1.4803	2.0809	-0.67996	4.00466	-2.31399	6.00719	-0.34648							0.16162	0.02034	0.1544	-0.24644	0.15381	-1.4803		0.1546	-29.1424	0.1544	14.5429	0.1539	32.5505	0.154	31.2166	0.1538	-18.1377
0.21575	-1.18017	2.08212	-0.8467	4.00527	-2.24729	6.0078	-0.57991							0.16284	-0.21309	0.1557	-0.78	0.15503	-1.51365		0.1558	-17.8043	0.1556	2.20427	0.1551	36.2188	0.1552	34.5514	0.155	-4.46524
0.21697	-1.34691	2.08334	-0.81335	4.00588	-1.54699	6.00841	-0.34648							0.16406	0.85403	0.1569	-0.21309	0.15625	-1.24687		0.1571	6.87293	0.1568	2.87122	0.1563	36.8857	0.1564	38.2196	0.1562	26.548
0.21819	-1.18017	2.08456	-0.81335	4.00649	-2.41403	6.00902	-0.44652							0.16528	0.25377	0.1581	-0.51322	0.15747	-0.78		0.1583	23.8802	0.158	-18.1377	0.1575	23.8802	0.1576	36.8857	0.1575	32.2171
0.21941	-0.51322	2.08578	-0.54657	4.0071	-2.21395	6.00963	-0.7133							0.1665	0.25377	0.1593	0.22043	0.15869	-0.8467		0.1595	33.8845	0.1592	7.2064	0.1587	13.209	0.1589	14.2094	0.1587	43.5552
0.22063	-1.28021	2.087	-0.34648	4.00771	-1.54699	6.01024	1.3209							0.16773	0.75399	0.1606	0.18708	0.15991	-1.24687		0.1607	41.2209	0.1605	-17.8043	0.16	8.87378	0.1601	15.5433	0.1599	41.8879
0.22185	-0.61326	2.08823	-0.31313	4.00832	-1.68038	6.01085	-0.41318							0.16895	0.65395	0.1618	-0.04635	0.16113	-0.17974		0.1619	41.2209	0.1617	-8.80043	0.1612	-2.46439	0.1613	-2.46439	0.1611	29.5493
0.22307	-0.47987	2.08945	-0.11305	4.00893	-2.24729	6.01146	-0.31313							0.17017	0.35382	0.163	0.68729	0.16235	0.28712		0.1632	27.8819	0.1629	-38.8132	0.1624	-1.13049	0.1625	-0.13006	0.1623	12.2085
0.22429	-0.37983	2.09067	-0.74665	4.00954	-1.81377	6.01207	0.38716							0.17139	-0.04635	0.1642	0.38716	0.16357	1.28755		0.1644	11.8751	0.1641	-35.812	0.1636	-5.79915	0.1637	-2.79787	0.1636	5.8725
0.22551	-0.51322	2.09189	0.05369	4.01015	-1.38026	6.01268	-0.21309							0.17261	0.48721	0.1654	0.18708	0.16479	0.68729		0.1656	0.87037	0.1654	-23.1399	0.1649	-8.80043	0.165	-8.13348	0.1648	2.20427
0.22673	-0.24644	2.09311	0.05369	4.01076	-2.1806	6.01329	0.08704							0.17383	0.18708	0.1667	0.28712	0.16602	0.22043		0.1668	3.20469	0.1666	-7.8	0.1661	-34.1446	0.1662	-10.4678	0.166	-9.1339
0.22795	-0.67996	2.09433	-0.11305	4.01137	-1.78043	6.0139	0.6206							0.17505	0.22043	0.1679	0.42051	0.16724	0.32047		0.168	-7.13305	0.1678	6.20597	0.1673	-43.4819	0.1674	-39.4802	0.1672	-7.13305
0.22917	-0.1464	2.09555	-0.27979	4.01198	-1.84712	6.01451	0.35382							0.17627	0.18708	0.1691	-0.27979	0.16846	0.75399		0.1693	-3.46482	0.169	38.8866	0.1685	-38.4798	0.1686	-40.4806	0.1684	-4.13177
0.23039	-0.7133	2.09677	-0.61326	4.01259	-2.28064	6.01513	-0.54657							0.17749	-0.37983	0.1703	-0.17974	0.16968	0.68729		0.1705	-7.8	0.1702	44.8891	0.1697	-22.1395	0.1698	-22.1395	0.1697	-21.806
0.23161	-1.08013	2.09799	0.08704	4.0132	-1.51365	6.01574	-0.01301							0.17871	-0.34648	0.1715	0.58725	0.1709	0.08704		0.1717	-29.8094	0.1715	54.2265	0.171	-4.79872	0.1711	-18.1377	0.1709	-40.1471
0.23284	-1.78043	2.09921	-0.24644	4.01381	-1.51365	6.01635	0.02034							0.17993	0.18708	0.1728	-0.17974	0.17212	0.92073		0.1729	-39.8137	0.1727	57.8947	0.1722	20.8789	0.1723	7.53988	0.1721	-43.1484
0.23406	-0.57991	2.10043	0.25377	4.01442	-1.88047	6.01696	-0.61326							0.18115	0.32047	0.174	-0.0797	0.17334	-1.44695		0.1742	-37.1459	0.1739	43.2218	0.1734	33.551	0.1735	19.8785	0.1733	-21.806
0.23528	-1.08013	2.10165	-0.41318	4.01503	-1.4803	6.01757	0.48721							0.18237	0.92073	0.1752	-0.0797	0.17456	-0.54657		0.1754	-25.1407	0.1751	39.2201	0.1746	36.5523	0.1747	28.8823	0.1745	-10.8013
0.2365	-1.4803	2.10287	-0.67996	4.01564	-1.68038	6.01818	0.85403							0.18359	-0.01301	0.1764	-0.27979	0.17578	-0.34648		0.1766	-9.46738	0.1763	34.8849	0.1758	43.2218	0.1759	40.2205	0.1758	16.5437
0.23772	-1.34691	2.10409	-0.51322	4.01626	-1.51365	6.01879	0.15373							0.18482	1.9545	0.1776	-0.37983	0.177	-0.64661		0.1778	13.5424	0.1776	45.8896	0.1771	28.2154	0.1772	36.8857	0.177	32.5505
0.23894	-0.98009	2.10531	-0.31313	4.01687	-1.54699	6.0194	0.22043							0.18604	0.35382	0.1789	-0.74665	0.17822	-1.24687		0.179	36.2188	0.1788	50.8917	0.1783	14.8763	0.1784	18.8781	0.1782	41.5544
0.24016	-0.54657	2.10654	-0.04635	4.01748	-1.88047	6.02001	0.68729							0.18726	0.75399	0.1801	0.48721	0.17944	-0.78		0.1803	39.2201	0.18	75.9024	0.1795	2.53774	0.1796	7.87335	0.1794	46.223
0.24138	-1.61369	2.10776	-0.17974	4.01809	-1.04678	6.02062	0.18708							0.18848	0.22043	0.1813	-0.01301	0.18066	-0.24644		0.1815	40.2205	0.1812	83.5723	0.1807	1.87079	0.1808	4.87207	0.1807	42.2213
0.2426	-0.51322	2.10898	-0.37983	4.0187	-1.24687	6.02123	0.42051							0.1897	-0.04635	0.1825	0.28712	0.18188	0.08704		0.1827	34.5514	0.1824	102.247	0.1819	-7.13305	0.182	4.5386	0.1819	19.2115
0.24382	-0.61326	2.1102	-0.51322	4.01931	-0.21309	6.02184	0.5539							0.19092	0.5539	0.1837	-0.31313	0.18311	0.25377		0.1839	13.8759	0.1837	134.928	0.1832	-12.1352	0.1833	-0.79701	0.1831	7.53988
0.24504	-0.8467	2.11142	-0.11305	4.01992	-1.78043	6.02245	-0.01301							0.19214	-0.11305	0.185	0.02034	0.18433	0.25377		0.1851	7.87335	0.1849	238.972	0.1844	-11.8017	0.1845	-4.13177	0.1843	8.5403
0.24626	-0.11305	2.11264	0.02034	4.02053	-1.68038	6.02306	0.58725							0.19336	-0.0797	0.1862	0.08704	0.18555	0.65395		0.1864	-3.79829	0.1861	433.388	0.1856	-20.4721	0.1857	-6.4661	0.1855	1.53732
0.24748	-0.44652	2.11386	0.15373	4.02114	-1.21352	6.02367	1.05412							0.19458	0.32047	0.1874	0.28712	0.18677	-0.27979		0.1876	-3.46482	0.1873	860.57	0.1868	-39.4802	0.1869	-34.8115	0.1868	4.20512
0.24871	-0.31313	2.11508	0.58725	4.02175	-1.84712	6.02428	0.18708							0.1958	0.5539	0.1886	0.52055	0.18799	0.68729		0.1888	-5.46567	0.1885	1083.33	0.188	-37.4793	0.1882	-39.4802	0.188	-2.79787
0.24993	-0.74665	2.1163	0.38716	4.02236	-1.28021	6.02489	0.42051							0.19702	0.18708	0.1898	-0.04635	0.18921	0.42051		0.19	-12.4687	0.1898	174.611	0.1893	-24.4738	0.1894	-33.4776	0.1892	-5.79915
0.25115	-0.54657	2.11752	0.25377	4.02297	-1.38026	6.0255	1.12081							0.19824	0.35382	0.1911	-0.17974	0.19043	-0.1464		0.1912	-6.13262	0.191	-236.898	0.1905	-11.1348	0.1906	-20.8056	0.1904	-33.4776
0.25237	-1.11348	2.11874	0.68729	4.02358	-2.04721	6.02611	0.85403							0.19946	0.32047	0.1923	-0.24644	0.19165	0.02034		0.1925	-41.8145	0.1922	-422.31	0.1917	8.20683	0.1918	-1.79744	0.1916	-42.8149
0.25359	-1.54699	2.11996	0.75399	4.02419	-1.51365	6.02672	1.12081							0.20068	0.78734	0.1935	0.5539	0.19287	1.15416		0.1937	-37.8128	0.1934	-371.288	0.1929	25.881	0.193	22.2128	0.1929	-29.8094
0.25481	-1.08013	2.12118	-0.1464	4.0248	-1.21352	6.02734	1.22085							0.2019	-0.7133	0.1947	0.32047	0.19409	-0.21309		0.1949	-32.8107	0.1946	-208.219	0.1941	33.8845	0.1943	32.2171	0.1941	-13.8026
0.25603	-0.98009	2.1224	0.08704	4.02541	-1.61369	6.02795	0.88738							0.20313	0.65395	0.196	0.48721	0.19531	-1.01343		0.1961	-11.1348	0.1959	-245.235	0.1954	30.8832	0.1955	34.8849	0.1953	3.20469
0.25725	-0.64661	2.12363	0.22043	4.02602	-1.44695	6.02856	1.12081							0.20435	0.45386	0.1972	0.15373	0.19653	-0.91339		0.1973	4.20512	0.1971	-83.8324	0.1966	29.8827	0.1967	39.5535	0.1965	25.881
0.25847	-1.18017	2.12485	0.08704	4.02663	-0.8467	6.02917	1.38759							0.20557	0.05369	0.1984	-0.24644	0.19775	-1.01343		0.1986	24.5471	0.1983	-30.8098	0.1978	11.2081	0.1979	28.5488	0.1977	33.551
0.25969	-1.04678	2.12607	0.35382	4.02724	-1.31356	6.02978	1.3209							0.20679	0.78734	0.1996	0.12038	0.19897	-1.04678		0.1998	35.8853	0.1995	38.5531	0.199	3.53817	0.1991	11.2081	0.199	36.8857
0.26091	-0.7133	2.12729	0.02034	4.02785	-1.08013	6.03039	1.42094							0.20801	0.32047	0.2008	0.85403	0.20019	-0.41318		0.201	40.554	0.2008	94.2435	0.2003	3.87165	0.2004	8.20683	0.2002	39.2201
0.26213	-0.7133	2.12851	0.05369	4.02847	-0.74665	6.031	0.98742							0.20923	0.22043	0.2021	-0.17974	0.20142	0.22043		0.2022	40.2205	0.202	161.606	0.2015	-3.13134	0.2016	1.87079	0.2014	24.5471
0.26335	-0.34648	2.12973	0.02034	4.02908	-0.81335	6.03161	1.3209							0.21045	-0.17974	0.2033	0.78734	0.20264	0.48721		0.2034	19.545	0.2032	229.301	0.2027	-9.1339	0.2028	-1.46396	0.2026	12.8755
0.26457	-0.31313	2.13095	0.02034	4.02969	-1.38026	6.03222	1.68772							0.21167	0.52055	0.2045	0.18708	0.20386	0.42051		0.2047	9.54073	0.2044	354.021	0.2039	-6.4661	0.204	-4.46524	0.2038	1.87079
0.26579	-0.04635	2.13217	0.05369	4.0303	-0.91339	6.03283	1.68772							0.21289	0.35382	0.2057	0.05369	0.20508	0.6206		0.2059	-2.46439	0.2056	224.299	0.2051	-5.46567	0.2052	-7.13305	0.2051	0.53689
0.26702	-0.37983	2.13339	0.48721	4.03091	-0.78	6.03344	1.35424							0.21411	0.75399	0.2069	0.18708	0.2063	0.72064		0.2071	-6.13262	0.2069	130.926	0.2064	-37.8128	0.2065	-20.8056	0.2063	-6.13262
0.26824	-0.24644	2.13461	0.32047	4.03152	-1.44695	6.03405	1.55433							0.21533	0.58725	0.2082	-0.61326	0.20752	0.98742		0.2083	-6.4661	0.2081	-36.4789	0.2076	-41.8145	0.2077	-42.4815	0.2075	-3.79829
0.26946	-0.54657	2.13583	0.42051	4.03213	-0.91339	6.03466	1.72107							0.21655	0.92073	0.2094	0.22043	0.20874	0.75399		0.2096	0.87037	0.2093	-126.184	0.2088	-42.8149	0.2089	-38.1463	0.2087	-9.1339
0.27068	-0.67996	2.13705	0.22043	4.03274	-1.38026	6.03527	1.62102							0.21777	0.5539	0.2106	-0.0797	0.20996	0.45386		0.2108	-8.46695	0.2105	-136.855	0.21	-25.1407	0.2101	-29.1424	0.21	-32.8107
0.2719	-0.7133	2.13827	0.85403	4.03335	-1.11348	6.03588	1.35424							0.21899	0.68729	0.2118	0.28712	0.21118	0.65395		0.212	-34.4781	0.2117	-94.8371	0.2112	-5.46567	0.2113	-10.4678	0.2112	-41.8145
0.27312	-0.57991	2.13949	0.88738	4.03396	-0.57991	6.03649	1.68772							0.22022	0.5539	0.213	0.18708	0.2124	0.18708		0.2132	-42.8149	0.213	-115.179	0.2125	17.8776	0.2126	3.20469	0.2124	-34.4781
0.27434	-1.08013	2.14072	0.78734	4.03457	-0.98009	6.0371	1.48763							0.22144	0.38716	0.2143	0.02034	0.21362	-0.37983		0.2144	-33.8111	0.2142	16.8772	0.2137	29.5493	0.2138	16.5437	0.2136	-21.4725
0.27556	-0.94674	2.14194	1.02077	4.03518	-1.08013	6.03771	1.42094							0.22266	0.12038	0.2155	-0.31313	0.21484	-0.21309		0.2157	-21.806	0.2154	-199.882	0.2149	37.2192	0.215	47.2235	0.2148	-1.79744
0.27678	-0.81335	2.14316	0.5539	4.03579	-0.61326	6.03832	2.6548							0.22388	-0.04635	0.2167	0.22043	0.21606	-1.11348		0.2169	-0.79701	0.2166	-412.973	0.2161	34.2179	0.2162	45.8896	0.2161	18.5446
0.278	-0.94674	2.14438	0.6206	4.0364	-0.8467	6.03893	1.75441							0.2251	0.12038	0.2179	-0.17974	0.21728	-1.08013		0.2181	9.87421	0.2178	-480.001	0.2173	17.8776	0.2175	45.2226	0.2173	31.5501
0.27922	-1.24687	2.1456	0.75399	4.03701	-0.8467	6.03955	1.62102							0.22632	0.28712	0.2191	0.28712	0.21851	-0.98009		0.2193	26.8815	0.2191	-345.944	0.2186	6.20597	0.2187	14.8763	0.2185	34.8849
0.28044	-1.01343	2.14682	0.82068	4.03762	-0.1464	6.04016	2.42137							0.22754	0.42051	0.2204	0.58725	0.21973	-0.17974		0.2205	35.5518	0.2203	-220.224	0.2198	6.20597	0.2199	10.5412	0.2197	39.887
0.28166	-0.8467	2.14804	0.5539	4.03823	-0.74665	6.04077	1.62102							0.22876	1.15416	0.2216	0.05369	0.22095	-0.51322		0.2218	35.2184	0.2215	-126.517	0.221	-4.79872	0.2211	1.20384	0.2209	32.5505
0.28288	-0.24644	2.14926	0.75399	4.03884	-0.81335	6.04138	2.35467							0.22998	1.28755	0.2228	0.45386	0.22217	-0.47987		0.223	24.8806	0.2227	-127.851	0.2222	-9.80085	0.2223	-0.13006	0.2222	14.5429
0.2841	0.02034	2.15048	0.78734	4.03945	-0.61326	6.04199	2.0212							0.2312	1.38759	0.224	0.15373	0.22339	0.22043		0.2242	9.87421	0.2239	-121.849	0.2234	-21.139	0.2236	-2.46439	0.2234	9.87421
0.28533	-0.64661	2.1517	0.52055	4.04006	-0.57991	6.0426	1.85446							0.23242	0.88738	0.2252	-0.0797	0.22461	0.15373		0.2254	3.53817	0.2252	-95.5041	0.2247	-14.803	0.2248	-8.80043	0.2246	1.87079
0.28655	-0.0797	2.15292	1.38759	4.04067	-0.88004	6.04321	1.92115							0.23364	0.88738	0.2265	0.08704	0.22583	0.58725		0.2266	-0.46354	0.2264	-53.4862	0.2259	-33.8111	0.226	-6.13262	0.2258	-8.46695
0.28777	-0.11305	2.15414	0.5539	4.04129	-0.04635	6.04382	3.12166							0.23486	0.38716	0.2277	0.38716	0.22705	1.2542		0.2279	-8.80043	0.2276	-36.1454	0.2271	-42.8149	0.2272	-34.1446	0.227	-4.13177
0.28899	-0.1464	2.15536	0.98742	4.0419	-0.27979	6.04443	2.0212							0.23608	0.48721	0.2289	-0.27979	0.22827	1.22085		0.2291	-7.8	0.2288	-5.46567	0.2283	-34.8115	0.2284	-40.1471	0.2283	-10.4678
0.29021	-0.54657	2.15658	1.08746	4.04251	-0.37983	6.04504	2.22128							0.23731	0.38716	0.2301	-0.21309	0.22949	1.45429		0.2303	-17.4708	0.23	15.8768	0.2295	-27.1416	0.2297	-30.1429	0.2295	-21.139
0.29143	-0.54657	2.1578	1.28755	4.04312	-0.34648	6.04565	2.05454							0.23853	0.25377	0.2314	-0.54657	0.23071	1.28755		0.2315	-31.4768	0.2313	12.8755	0.2308	-6.79957	0.2309	-18.1377	0.2307	-39.8137
0.29265	-0.51322	2.15903	1.12081	4.04373	-0.31313	6.04626	1.72107							0.23975	0.98742	0.2326	0.32047	0.23193	0.28712		0.2327	-46.4832	0.2325	34.2179	0.232	15.2098	0.2321	5.20555	0.2319	-41.1476
0.29387	-0.88004	2.16025	1.05412	4.04434	-0.61326	6.04687	1.78776							0.24097	0.88738	0.2338	-0.04635	0.23315	-0.64661		0.234	-41.1476	0.2337	10.8746	0.2332	6.87293	0.2333	25.2141	0.2331	-28.142
0.29509	-1.01343	2.16147	0.65395	4.04495	-0.34648	6.04748	2.38802							0.24219	-0.27979	0.235	0.52055	0.23437	-0.64661		0.2352	-29.4759	0.2349	-1.13049	0.2344	36.2188	0.2345	34.8849	0.2344	-12.8021
0.29631	-1.08013	2.16269	0.75399	4.04556	-0.1464	6.04809	2.22128							0.24341	-0.41318	0.2362	0.05369	0.2356	-0.98009		0.2364	-12.1352	0.2362	4.5386	0.2357	40.8874	0.2358	42.8883	0.2356	3.20469
0.29753	-0.98009	2.16391	0.95407	4.04617	-1.08013	6.0487	2.45471							0.24463	1.05412	0.2375	0.32047	0.23682	-0.91339		0.2376	8.87378	0.2374	29.5493	0.2369	30.5497	0.237	41.8879	0.2368	30.8832
0.29875	-1.28021	2.16513	0.75399	4.04678	-0.24644	6.04931	3.05497							0.24585	0.95407	0.2387	0.12038	0.23804	-0.81335		0.2388	21.8793	0.2386	1.20384	0.2381	16.8772	0.2382	26.2145	0.238	25.5476
0.29997	0.5539	2.16635	1.28755	4.04739	-0.01301	6.04992	2.72149							0.24707	1.02077	0.2399	0.68729	0.23926	-1.28021		0.2401	35.8853	0.2398	-8.80043	0.2393	-1.13049	0.2394	11.5416	0.2392	44.8891
0.3012	0.12038	2.16757	1.3209	4.048	0.42051	6.05053	3.45514							0.24829	1.65437	0.2411	1.68772	0.24048	-0.61326		0.2413	35.5518	0.241	-11.4682	0.2405	12.2085	0.2406	0.87037	0.2405	39.887
0.30242	0.45386	2.16879	1.48763	4.04861	-0.31313	6.05114	3.3551							0.24951	1.28755	0.2423	0.58725	0.2417	-0.01301		0.2425	27.8819	0.2423	-29.1424	0.2418	5.53902	0.2419	4.87207	0.2417	20.212
0.30364	0.02034	2.17001	1.58768	4.04922	-0.1464	6.05176	3.38845							0.25073	0.88738	0.2436	0.48721	0.24292	0.88738		0.2437	15.2098	0.2435	-40.4806	0.243	18.8781	0.2431	-1.79744	0.2429	12.542
0.30486	0.45386	2.17123	1.08746	4.04983	-0.88004	6.05237	3.08832							0.25195	0.88738	0.2448	0.35382	0.24414	1.3209		0.245	2.53774	0.2447	-32.8107	0.2442	11.8751	0.2443	-1.13049	0.2441	6.87293
0.30608	-0.21309	2.17245	1.2542	4.05044	-0.67996	6.05298	3.75527							0.25317	1.15416	0.246	0.52055	0.24536	1.28755		0.2462	-3.13134	0.2459	-21.139	0.2454	9.54073	0.2455	-5.79915	0.2454	-1.46396
0.3073	0.12038	2.17367	1.12081	4.05105	-0.54657	6.05359	3.22171							0.25439	0.92073	0.2472	1.35424	0.24658	1.2542		0.2474	-7.8	0.2471	-5.46567	0.2466	-7.13305	0.2467	-23.1399	0.2466	-2.46439
0.30852	-0.37983	2.17489	1.28755	4.05166	-0.81335	6.0542	2.48806							0.25562	0.92073	0.2484	0.45386	0.2478	1.35424		0.2486	-9.1339	0.2484	10.5412	0.2479	-13.1356	0.248	-37.4793	0.2478	-9.1339
0.30974	0.02034	2.17612	1.18751	4.05227	-0.44652	6.05481	3.3551							0.25684	0.95407	0.2497	0.45386	0.24902	0.92073		0.2498	-12.1352	0.2496	31.2166	0.2491	12.542	0.2492	-36.4789	0.249	-7.13305
0.31096	0.02034	2.17734	1.08746	4.05289	-0.17974	6.05542	2.92158							0.25806	1.72107	0.2509	0.18708	0.25024	0.75399		0.2511	-11.1348	0.2508	33.2175	0.2503	53.893	0.2504	-24.1403	0.2502	-37.8128
0.31218	0.18708	2.17856	1.12081	4.0535	-0.61326	6.05603	2.88823							0.25928	1.08746	0.2521	-0.51322	0.25146	-0.41318		0.2523	-36.4789	0.252	36.2188	0.2515	88.241	0.2516	-9.46738	0.2515	-39.4802
0.3134	-0.17974	2.17978	1.2542	4.05411	-1.14682	6.05664	3.45514							0.2605	1.28755	0.2533	0.58725	0.25268	-0.51322		0.2535	-48.8175	0.2532	36.5523	0.2527	139.263	0.2529	16.5437	0.2527	-32.4772
0.31462	0.25377	2.181	1.52098	4.05472	-0.17974	6.05725	3.58853							0.26172	1.3209	0.2545	0.48721	0.25391	-0.74665		0.2547	-41.8145	0.2545	20.5454	0.254	198.621	0.2541	16.2102	0.2539	-20.4721
0.31584	-0.11305	2.18222	1.45429	4.05533	-0.57991	6.05786	2.52141							0.26294	1.05412	0.2558	0.35382	0.25513	-1.04678		0.2559	-19.4716	0.2557	17.5441	0.2552	278.656	0.2553	42.8883	0.2551	-0.79701
0.31706	-0.11305	2.18344	1.42094	4.05594	-0.64661	6.05847	3.52184							0.26416	1.22085	0.257	0.12038	0.25635	-1.04678		0.2572	-5.1322	0.2569	7.87335	0.2564	385.368	0.2565	41.2209	0.2563	21.8793
0.31828	0.78734	2.18466	1.12081	4.05655	0.02034	6.05908	2.78819							0.26538	0.28712	0.2582	0.25377	0.25757	-0.8467		0.2584	16.5437	0.2581	4.20512	0.2576	616.466	0.2577	34.2179	0.2576	34.8849
0.31951	-0.17974	2.18588	1.65437	4.05716	-0.41318	6.05969	3.22171							0.2666	1.05412	0.2594	2.05454	0.25879	-0.27979		0.2596	28.5488	0.2593	-6.79957	0.2588	445.393	0.259	16.5437	0.2588	34.2179
0.32073	0.38716	2.1871	1.58768	4.05777	-0.47987	6.0603	3.58853							0.26782	1.82111	0.2606	1.15416	0.26001	-0.01301		0.2608	34.5514	0.2606	-7.13305	0.2601	309.669	0.2602	7.53988	0.26	37.8862
0.32195	0.35382	2.18832	1.98785	4.05838	-0.17974	6.06091	3.32175							0.26904	1.62102	0.2619	0.05369	0.26123	-0.01301		0.262	32.5505	0.2618	-4.46524	0.2613	6.87293	0.2614	0.87037	0.2612	34.8849
0.32317	0.95407	2.18954	1.55433	4.05899	0.42051	6.06152	3.25505							0.27026	2.42137	0.2631	0.25377	0.26245	0.35382		0.2633	6.87293	0.263	-31.1433	0.2625	-181.207	0.2626	-3.79829	0.2624	6.20597
0.32439	0.72064	2.19076	1.82111	4.0596	-0.51322	6.06213	4.22213							0.27148	1.2542	0.2643	1.12081	0.26367	0.65395		0.2645	-0.79701	0.2642	-31.8102	0.2637	-307.928	0.2638	-2.46439	0.2637	3.53817
0.32561	0.38716	2.19198	2.28798	4.06021	-0.04635	6.06274	4.38887							0.27271	1.75441	0.2655	1.45429	0.26489	0.85403		0.2657	-0.46354	0.2654	-21.806	0.2649	-280.583	0.2651	-8.13348	0.2649	-3.79829
0.32683	0.35382	2.19321	2.05454	4.06082	0.52055	6.06335	4.88909							0.27393	1.38759	0.2668	0.72064	0.26611	1.15416		0.2669	5.20555	0.2667	-5.79915	0.2662	-222.892	0.2663	-8.46695	0.2661	2.53774
0.32805	0.22043	2.19443	1.75441	4.06143	-0.11305	6.06397	5.3893							0.27515	1.92115	0.268	0.58725	0.26733	1.62102		0.2681	-11.1348	0.2679	7.53988	0.2674	-137.189	0.2675	-40.4806	0.2673	-7.13305
0.32927	0.25377	2.19565	2.12124	4.06204	0.58725	6.06458	4.78904							0.27637	2.0212	0.2692	0.38716	0.26855	0.85403		0.2694	-19.1382	0.2691	24.8806	0.2686	-59.1552	0.2687	-40.1471	0.2685	-7.13305
0.33049	0.05369	2.19687	2.42137	4.06265	0.45386	6.06519	4.48891							0.27759	2.32132	0.2704	0.28712	0.26977	0.72064		0.2706	-25.8077	0.2703	36.5523	0.2698	6.53945	0.2699	-29.1424	0.2698	-25.8077
0.33171	-0.21309	2.19809	2.95493	4.06326	-0.01301	6.0658	5.42265							0.27881	2.22128	0.2716	0.5539	0.271	0.32047		0.2718	-34.4781	0.2716	41.2209	0.2711	80.9045	0.2712	-11.4682	0.271	-41.8145
0.33293	0.02034	2.19931	2.08789	4.06387	0.35382	6.06641	5.22256							0.28003	2.88823	0.2729	0.88738	0.27222	-0.01301		0.273	-42.4815	0.2728	44.2222	0.2723	164.273	0.2724	5.8725	0.2722	-35.145
0.33415	-0.1464	2.20053	2.38802	4.06448	0.68729	6.06702	4.92243							0.28125	2.82154	0.2741	0.45386	0.27344	-0.81335		0.2742	-42.148	0.274	22.5463	0.2735	199.955	0.2736	22.8798	0.2734	-15.8034
0.33537	0.08704	2.20175	2.08789	4.0651	0.02034	6.06763	5.75612							0.28247	2.28798	0.2753	0.72064	0.27466	-0.94674		0.2755	-36.8124	0.2752	24.8806	0.2747	223.299	0.2748	31.8836	0.2746	-7.13305
0.3366	0.45386	2.20297	2.08789	4.06571	0.48721	6.06824	5.28926							0.28369	1.85446	0.2765	0.02034	0.27588	-0.61326		0.2767	-6.13262	0.2764	9.54073	0.2759	185.616	0.276	39.5535	0.2759	14.8763
0.33782	-0.1464	2.20419	2.18793	4.06632	0.35382	6.06885	4.55561							0.28491	2.38802	0.2777	0.45386	0.2771	-1.14682		0.2779	14.8763	0.2777	-1.13049	0.2772	110.584	0.2773	37.8862	0.2771	36.2188
0.33904	0.22043	2.20541	1.65437	4.06693	0.02034	6.06946	5.15587							0.28613	2.25463	0.279	-0.11305	0.27832	-0.88004		0.2791	35.8853	0.2789	0.20341	0.2784	50.5582	0.2785	19.8785	0.2783	35.5518
0.34026	0.18708	2.20663	2.28798	4.06754	0.35382	6.07007	5.12252							0.28735	2.32132	0.2802	1.38759	0.27954	-0.17974		0.2804	41.2209	0.2801	-5.46567	0.2796	-45.1493	0.2797	8.87378	0.2795	41.2209
0.34148	0.58725	2.20785	2.15459	4.06815	0.48721	6.07068	5.22256							0.28857	2.72149	0.2814	0.48721	0.28076	0.35382		0.2816	44.8891	0.2813	-2.13092	0.2808	-63.8239	0.2809	4.20512	0.2808	40.2205
0.3427	0.75399	2.20907	1.68772	4.06876	0.05369	6.07129	5.85616							0.2898	3.15501	0.2826	0.35382	0.28198	0.52055		0.2828	39.887	0.2825	-25.1407	0.282	-59.1552	0.2821	-4.46524	0.282	17.8776
0.34392	0.85403	2.2103	1.65437	4.06937	-0.34648	6.0719	5.65608							0.29102	3.65523	0.2838	1.02077	0.2832	0.92073		0.284	25.881	0.2838	-35.4785	0.2833	-83.1655	0.2834	-7.8	0.2832	6.20597
0.34514	0.75399	2.21152	2.18793	4.06998	1.05412	6.07251	5.72277							0.29224	3.85531	0.2851	-0.64661	0.28442	0.95407		0.2852	21.8793	0.285	-35.4785	0.2845	-228.894	0.2846	2.20427	0.2844	-4.46524
0.34636	0.22043	2.21274	2.28798	4.07059	0.45386	6.07312	6.82324							0.29346	4.02205	0.2863	1.28755	0.28564	1.18751		0.2865	16.2102	0.2862	-19.1382	0.2857	-432.314	0.2858	3.53817	0.2856	-4.13177
0.34758	0.38716	2.21396	2.55476	4.0712	0.58725	6.07373	6.32303							0.29468	4.48891	0.2875	1.05412	0.28686	0.82068		0.2877	24.8806	0.2874	5.8725	0.2869	-531.023	0.287	-33.1441	0.2869	-7.46652
0.3488	0.18708	2.21518	2.82154	4.07181	0.98742	6.07434	6.68985							0.2959	4.52226	0.2887	0.58725	0.28809	1.15416		0.2889	35.5518	0.2886	14.2094	0.2881	-367.287	0.2883	-41.8145	0.2881	-7.8
0.35002	-0.94674	2.2164	2.75484	4.07242	0.45386	6.07495	6.88994							0.29712	3.72192	0.2899	0.98742	0.28931	0.52055		0.2901	56.5608	0.2899	33.551	0.2894	-223.225	0.2895	-35.145	0.2893	-9.1339
0.35124	-0.1464	2.21762	3.02162	4.07303	0.58725	6.07556	7.52354							0.29834	4.12209	0.2912	1.18751	0.29053	0.28712		0.2913	64.2307	0.2911	45.5561	0.2906	-124.85	0.2907	-19.4716	0.2905	-43.4819
0.35246	-0.01301	2.21884	3.3551	4.07364	1.12081	6.07618	6.88994							0.29956	4.52226	0.2924	1.08746	0.29175	-0.04635		0.2926	72.5676	0.2923	40.8874	0.2918	-72.4943	0.2919	-3.13134	0.2917	-44.8158
0.35369	0.52055	2.22006	3.85531	4.07425	0.6206	6.07679	8.02376							0.30078	6.25634	0.2936	0.98742	0.29297	1.28755		0.2938	110.584	0.2935	29.8827	0.293	-44.4823	0.2931	24.8806	0.293	-30.4763
0.35491	-0.24644	2.22128	3.82196	4.07486	0.78734	6.0774	8.42393							0.302	5.12252	0.2948	1.3209	0.29419	0.65395		0.295	188.284	0.2947	12.2085	0.2942	-28.809	0.2944	28.2154	0.2942	-18.8047
0.35613	0.18708	2.2225	4.0554	4.07547	1.68772	6.07801	8.62401							0.30322	6.0229	0.296	0.88738	0.29541	0.92073		0.2962	346.351	0.296	4.5386	0.2955	-2.79787	0.2956	33.2175	0.2954	5.20555
0.35735	-0.0797	2.22372	3.82196	4.07608	0.82068	6.07862	9.12422							0.30444	5.55604	0.2973	0.65395	0.29663	-0.7133		0.2974	621.468	0.2972	-0.46354	0.2967	10.8746	0.2968	36.2188	0.2966	21.8793
0.35857	0.25377	2.22494	3.92201	4.07669	0.68729	6.07923	8.8241							0.30566	5.82282	0.2985	0.78734	0.29785	-0.98009		0.2987	1038.65	0.2984	5.53902	0.2979	-6.4661	0.298	29.8827	0.2978	36.2188
0.35979	0.28712	2.22616	3.92201	4.07731	1.45429	6.07984	9.69113							0.30689	7.12337	0.2997	2.28798	0.29907	-0.57991		0.2999	525.427	0.2996	0.20341	0.2991	-14.4695	0.2992	11.5416	0.2991	36.2188
0.36101	0.5539	2.22738	5.08917	4.07792	0.72064	6.08045	9.55774							0.30811	7.65693	0.3009	1.2542	0.30029	-0.24644		0.3011	-88.8346	0.3008	-3.46482	0.3003	-24.8072	0.3005	5.20555	0.3003	41.5544
0.36223	0.72064	2.22861	4.52226	4.07853	0.65395	6.08106	9.79118							0.30933	8.02376	0.3022	0.98742	0.30151	-0.01301		0.3023	-379.959	0.3021	-14.803	0.3016	-14.4695	0.3017	-2.46439	0.3015	18.8781
0.36345	0.72064	2.22983	3.55518	4.07914	1.18751	6.08167	9.12422							0.31055	7.79032	0.3034	1.08746	0.30273	0.22043		0.3035	-514.349	0.3033	-58.4883	0.3028	-19.1382	0.3029	-9.46738	0.3027	9.20725
0.36467	0.5539	2.23105	3.38845	4.07975	0.78734	6.08228	9.82452							0.31177	8.69071	0.3046	0.72064	0.30395	0.48721		0.3048	-280.25	0.3045	-34.1446	0.304	-12.1352	0.3041	-16.4704	0.3039	5.53902
0.36589	0.15373	2.23227	3.55518	4.08036	1.12081	6.08289	10.4581							0.31299	9.59109	0.3058	1.3209	0.30517	0.78734		0.306	-252.905	0.3057	-27.4751	0.3052	-14.803	0.3053	-14.803	0.3052	0.53689
0.36711	0.52055	2.23349	3.88866	4.08097	1.62102	6.0835	10.6582							0.31421	9.82452	0.307	1.52098	0.3064	1.68772		0.3072	-119.514	0.307	-10.8013	0.3065	-40.1471	0.3066	-23.1399	0.3064	0.20341
0.36833	0.78734	2.23471	4.18879	4.08158	1.12081	6.08411	11.025							0.31543	11.3919	0.3083	1.38759	0.30762	0.92073		0.3084	-55.1535	0.3082	15.2098	0.3077	-46.4832	0.3078	-42.148	0.3076	-2.46439
0.36955	0.38716	2.23593	3.78862	4.08219	0.88738	6.08472	13.1926							0.31665	11.9254	0.3095	1.85446	0.30884	0.82068		0.3096	11.8751	0.3094	32.5505	0.3089	-30.1429	0.309	-40.8141	0.3088	-9.1339
0.37077	0.48721	2.23715	3.88866	4.0828	1.28755	6.08533	12.559							0.31787	12.6257	0.3107	1.68772	0.31006	0.95407		0.3109	74.5685	0.3106	38.5531	0.3101	-16.8038	0.3102	-26.8081	0.31	-29.4759
0.372	0.25377	2.23837	4.25548	4.08341	1.52098	6.08594	13.993							0.31909	12.8925	0.3119	1.92115	0.31128	0.32047		0.3121	104.915	0.3118	38.2196	0.3113	0.87037	0.3114	-14.4695	0.3113	-38.4798
0.37322	0.15373	2.23959	4.72235	4.08402	1.12081	6.08655	14.4598							0.32031	13.7929	0.3131	2.18793	0.3125	0.18708		0.3133	188.284	0.3131	37.8862	0.3126	31.2166	0.3127	8.5403	0.3125	-28.142
0.37444	0.15373	2.24081	5.35595	4.08463	1.82111	6.08716	15.1601							0.32153	15.5937	0.3144	2.12124	0.31372	0.6206		0.3145	275.988	0.3143	15.8768	0.3138	38.8866	0.3139	18.5446	0.3137	-19.4716
0.37566	-1.08013	2.24203	4.82239	4.08524	1.68772	6.08777	15.8271							0.32275	17.2277	0.3156	2.45471	0.31494	-0.11305		0.3158	307.668	0.3155	6.87293	0.315	48.8909	0.3151	31.5501	0.3149	-1.46396
0.37688	0.12038	2.24325	6.22299	4.08585	1.2542	6.08839	16.1272							0.32397	18.9284	0.3168	3.12166	0.31616	-0.54657		0.317	251.977	0.3167	5.20555	0.3162	45.8896	0.3163	35.5518	0.3162	21.2124
0.3781	0.22043	2.24447	5.48934	4.08646	1.28755	6.089	17.2944							0.3252	19.3619	0.318	2.32132	0.31738	-0.81335		0.3182	185.616	0.3179	1.87079	0.3174	27.2149	0.3175	38.8866	0.3174	31.2166
0.37932	0.15373	2.2457	5.48934	4.08707	2.45471	6.08961	18.7617							0.32642	20.6958	0.3192	2.62145	0.3186	-0.57991		0.3194	0.20341	0.3192	2.20427	0.3187	19.545	0.3188	16.5437	0.3186	38.8866
0.38054	0.68729	2.24692	5.42265	4.08768	0.85403	6.09022	20.3623							0.32764	22.6633	0.3205	2.55476	0.31982	0.08704		0.3206	-108.176	0.3204	-7.8	0.3199	5.20555	0.32	7.87335	0.3198	43.5552
0.38176	0.28712	2.24814	5.88951	4.08829	1.12081	6.09083	21.5295							0.32886	25.4312	0.3217	2.68815	0.32104	0.15373		0.3219	-100.506	0.3216	-3.13134	0.3211	16.2102	0.3212	6.20597	0.321	28.2154
0.38298	0.92073	2.24936	5.88951	4.0889	1.38759	6.09144	23.3636							0.33008	28.3658	0.3229	3.08832	0.32226	0.5539		0.3231	-87.5007	0.3228	-29.8094	0.3223	-3.13134	0.3224	-2.13092	0.3223	13.5424
0.3842	0.65395	2.25058	5.58938	4.08952	0.82068	6.09205	25.2644							0.3313	30.8668	0.3241	3.58853	0.32349	1.15416		0.3243	-65.1578	0.324	-45.4827	0.3235	-3.46482	0.3237	-11.1348	0.3235	3.87165
0.38542	0.82068	2.2518	6.68985	4.09013	1.08746	6.09266	26.2315							0.33252	33.9682	0.3253	2.45471	0.32471	2.88823		0.3255	-63.4904	0.3253	-30.8098	0.3248	-2.13092	0.3249	-11.4682	0.3247	-2.13092
0.38664	0.92073	2.25302	6.52312	4.09074	1.48763	6.09327	28.6992							0.33374	37.5697	0.3266	3.42179	0.32593	1.58768		0.3267	-128.852	0.3265	-14.803	0.326	-19.4716	0.3261	-11.8017	0.3259	-4.13177
0.38786	1.12081	2.25424	6.62316	4.09135	0.95407	6.09388	31.7339							0.33496	42.305	0.3278	3.18836	0.32715	1.3209		0.328	-280.583	0.3277	2.53774	0.3272	-35.4785	0.3273	-40.1471	0.3271	-6.13262
0.38909	0.88738	2.25546	6.92329	4.09196	0.52055	6.09449	34.2349							0.33618	49.6415	0.329	3.25505	0.32837	1.3209		0.3292	-640.403	0.3289	26.548	0.3284	-36.4789	0.3285	-40.1471	0.3284	-8.13348
0.39031	0.52055	2.25668	7.09002	4.09257	1.55433	6.0951	36.836							0.3374	58.1785	0.3302	3.88866	0.32959	0.08704		0.3304	-550.031	0.3301	32.5505	0.3296	-17.8043	0.3298	-41.481	0.3296	-20.1386
0.39153	0.05369	2.2579	6.85659	4.09318	1.08746	6.09571	41.438							0.33862	67.0489	0.3314	2.75484	0.33081	1.58768		0.3316	-461.994	0.3314	45.2226	0.3309	-4.13177	0.331	-24.4738	0.3308	-44.1488
0.39275	0.48721	2.25912	7.3568	4.09379	1.58768	6.09632	45.6731							0.33984	75.6192	0.3327	3.92201	0.33203	0.42051		0.3328	-209.219	0.3326	45.2226	0.3321	18.2111	0.3322	-2.79787	0.332	-42.8149
0.39397	0.05369	2.26034	8.15715	4.0944	1.92115	6.09693	55.7441							0.34106	90.1921	0.3339	4.55561	0.33325	0.15373		0.3341	-202.883	0.3338	22.8798	0.3333	33.8845	0.3334	18.2111	0.3332	-29.1424
0.39519	0.08704	2.26156	7.95706	4.09501	1.45429	6.09754	63.5141							0.34229	109.434	0.3351	4.98913	0.33447	-0.17974		0.3353	-51.4853	0.335	15.8768	0.3345	36.5523	0.3346	26.2145	0.3345	-9.80085
0.39641	0.35382	2.26279	9.25762	4.09562	0.82068	6.09815	70.7172							0.34351	84.0895	0.3363	4.02205	0.33569	-0.41318		0.3365	68.8994	0.3362	7.53988	0.3357	39.2201	0.3359	33.8845	0.3357	8.5403
0.39763	0.42051	2.26401	9.22427	4.09623	1.68772	6.09876	78.3538							0.34473	22.8968	0.3376	5.08917	0.33691	-0.54657		0.3377	-17.1373	0.3375	5.8725	0.337	34.5514	0.3371	33.2175	0.3369	30.2162
0.39885	0.32047	2.26523	8.65736	4.09684	1.3209	6.09937	85.09							0.34595	-52.5021	0.3388	5.82282	0.33813	0.25377		0.3389	36.8857	0.3387	-3.79829	0.3382	20.5454	0.3383	23.8802	0.3381	37.8862
0.40007	0.18708	2.26645	9.65779	4.09745	0.82068	6.09998	86.5572							0.34717	-25.3238	0.34	6.65651	0.33935	-0.47987		0.3402	20.8789	0.3399	-6.4661	0.3394	14.8763	0.3395	11.8751	0.3393	37.2192
0.40129	0.75399	2.26767	9.89122	4.09806	1.78776	6.1006	83.7227							0.34839	-27.6248	0.3412	6.58981	0.34058	-0.21309		0.3414	23.5467	0.3411	-8.13348	0.3406	6.87293	0.3407	3.20469	0.3406	40.554
0.40251	0.6206	2.26889	10.7583	4.09867	0.78734	6.10121	77.7535							0.34961	-46.4328	0.3424	7.05668	0.3418	0.58725		0.3426	16.5437	0.3424	-23.1399	0.3419	1.20384	0.342	0.20341	0.3418	20.212
0.40373	0.78734	2.27011	11.6586	4.09928	1.28755	6.10182	72.718							0.35083	-41.1972	0.3437	7.02333	0.34302	0.5539		0.3438	3.20469	0.3436	-34.8115	0.3431	6.53945	0.3432	-7.8	0.343	7.87335
0.40495	0.88738	2.27133	12.2256	4.09989	1.42094	6.10243	75.7526							0.35205	-28.6919	0.3449	7.39015	0.34424	1.22085		0.345	11.8751	0.3448	-31.4768	0.3443	0.20341	0.3444	-9.80085	0.3442	-1.13049
0.40618	1.2542	2.27255	13.0259	4.1005	1.85446	6.10304	90.1921							0.35327	-19.9215	0.3461	8.1238	0.34546	1.08746		0.3463	-4.46524	0.346	-18.1377	0.3455	-9.1339	0.3456	-11.8017	0.3454	-7.13305
0.4074	0.85403	2.27377	13.326	4.10111	1.12081	6.10365	111.335							0.35449	-10.6842	0.3473	8.92414	0.34668	2.0212		0.3475	11.2081	0.3472	-8.46695	0.3467	-38.1463	0.3468	-33.4776	0.3467	-5.79915
0.40862	0.82068	2.27499	14.1264	4.10173	1.9545	6.10426	138.713							0.35571	13.7595	0.3485	9.65779	0.3479	1.58768		0.3487	1.20384	0.3485	14.2094	0.348	-39.8137	0.3481	-42.148	0.3479	-4.46524
0.40984	1.15416	2.27621	14.8933	4.10234	1.58768	6.10487	169.426							0.35693	57.0447	0.3498	9.89122	0.34912	1.18751		0.3499	-5.1322	0.3497	26.548	0.3492	-30.8098	0.3493	-43.8154	0.3491	-7.8
0.41106	0.88738	2.27743	15.3269	4.10295	1.45429	6.10548	132.11							0.35815	80.8215	0.351	11.025	0.35034	1.18751		0.3512	-7.46652	0.3509	43.2218	0.3504	-10.4678	0.3505	-25.1407	0.3503	-36.1454
0.41228	0.58725	2.27865	15.5603	4.10356	1.72107	6.10609	68.5496							0.35938	69.45	0.3522	11.4252	0.35156	0.6206		0.3524	-42.148	0.3521	41.8879	0.3516	9.54073	0.3517	-13.1356	0.3516	-38.1463
0.4135	0.35382	2.27987	16.3606	4.10417	2.05454	6.1067	56.6778							0.3606	40.1708	0.3534	12.1588	0.35278	0.32047		0.3536	-45.4827	0.3533	37.2192	0.3528	31.5501	0.3529	14.2094	0.3528	-31.4768
0.41472	-0.1464	2.2811	17.4611	4.10478	1.3209	6.10731	63.214							0.36182	11.7253	0.3546	13.7929	0.354	0.02034		0.3548	-38.1463	0.3546	20.5454	0.3541	44.5557	0.3542	25.2141	0.354	-15.4699
0.41594	0.65395	2.28232	18.8284	4.10539	2.05454	6.10792	35.1353							0.36304	-25.1571	0.3559	15.3936	0.35522	0.6206		0.356	-6.4661	0.3558	10.5412	0.3553	43.8887	0.3554	33.8845	0.3552	7.2064
0.41716	0.32047	2.28354	20.5291	4.106	2.12124	6.10853	-29.4589							0.36426	-8.38324	0.3571	16.4607	0.35644	-0.17974		0.3573	16.5437	0.357	6.87293	0.3565	40.554	0.3566	39.2201	0.3564	20.5454
0.41838	0.42051	2.28476	21.6629	4.10661	1.55433	6.10914	-73.9445							0.36548	29.6663	0.3583	18.1948	0.35767	-0.57991		0.3585	38.2196	0.3582	-4.46524	0.3577	25.5476	0.3578	28.8823	0.3577	40.554
0.4196	0.25377	2.28598	24.0639	4.10722	2.22128	6.10975	-66.308							0.3667	7.62358	0.3595	19.7288	0.35889	1.05412		0.3597	45.5561	0.3594	-8.46695	0.3589	11.2081	0.3591	14.2094	0.3589	41.8879
0.42082	0.42051	2.2872	25.5979	4.10783	2.18793	6.11036	-31.1596							0.36792	8.15715	0.3607	21.6296	0.36011	0.18708		0.3609	43.2218	0.3607	-6.13262	0.3602	7.53988	0.3603	10.8746	0.3601	40.2205
0.42204	0.85403	2.28842	27.9322	4.10844	2.25463	6.11097	1.38759							0.36914	9.99126	0.362	23.9972	0.36133	1.18751		0.3621	40.2205	0.3619	-5.1322	0.3614	0.87037	0.3615	11.8751	0.3613	19.8785
0.42327	0.32047	2.28964	31.4004	4.10905	2.25463	6.11158	15.2602							0.37036	1.28755	0.3632	26.7984	0.36255	1.28755		0.3634	26.2145	0.3631	-32.8107	0.3626	-6.79957	0.3627	8.87378	0.3625	8.5403
0.42449	1.05412	2.29086	35.2354	4.10966	2.62145	6.11219	26.2315							0.37158	7.52354	0.3644	29.4996	0.36377	1.55433		0.3646	15.2098	0.3643	-38.1463	0.3638	-3.13134	0.3639	-1.13049	0.3638	0.20341
0.42571	0.98742	2.29208	39.7706	4.11027	2.35467	6.11281	35.0019							0.3728	9.29096	0.3656	33.4012	0.36499	1.9545		0.3658	20.5454	0.3655	-27.4751	0.365	-5.46567	0.3652	-8.80043	0.365	-2.13092
0.42693	1.3209	2.2933	44.4726	4.11088	2.18793	6.11342	31.0669							0.37402	14.4598	0.3668	37.7031	0.36621	1.98785		0.367	3.87165	0.3668	-18.1377	0.3663	-32.1437	0.3664	-8.13348	0.3662	-2.79787
0.42815	1.18751	2.29452	50.3085	4.11149	2.6548	6.11403	21.7296							0.37524	16.5607	0.3681	44.2392	0.36743	2.0212		0.3682	-0.46354	0.368	1.87079	0.3675	-37.4793	0.3676	-63.8239	0.3674	-9.46738
0.42937	1.22085	2.29574	56.6778	4.1121	1.9545	6.11464	13.3594							0.37646	15.9938	0.3693	51.1088	0.36865	1.62102		0.3695	2.87122	0.3692	21.5459	0.3687	-16.4704	0.3688	-40.8141	0.3686	-10.4678
0.43059	1.22085	2.29696	64.3811	4.11271	2.25463	6.11525	-7.74964							0.37769	10.5582	0.3705	60.2127	0.36987	1.42094		0.3707	0.20341	0.3704	30.5497	0.3699	-17.8043	0.37	-26.1412	0.3699	-29.4759
0.43181	1.05412	2.29819	74.3187	4.11332	2.78819	6.11586	-31.1596							0.37891	6.0229	0.3717	71.7176	0.37109	1.12081		0.3719	-21.806	0.3717	44.2222	0.3712	0.87037	0.3713	-2.79787	0.3711	-41.8145
0.43303	0.85403	2.29941	86.2238	4.11394	2.25463	6.11647	-45.8992							0.38013	0.02034	0.373	89.4585	0.37231	0.82068		0.3731	-35.145	0.3729	40.8874	0.3724	22.8798	0.3725	22.2128	0.3723	-40.8141
0.43425	0.22043	2.30063	107.133	4.11455	2.6548	6.11708	-12.9852							0.38135	-4.38154	0.3742	94.0605	0.37353	1.2542		0.3743	-27.8085	0.3741	17.5441	0.3736	39.5535	0.3737	46.89	0.3735	-27.1416
0.43547	0.52055	2.30185	130.843	4.11516	3.05497	6.11769	33.3346							0.38257	-7.5829	0.3754	74.2187	0.37475	0.42051		0.3756	-18.4712	0.3753	11.8751	0.3748	37.2192	0.3749	54.2265	0.3747	-8.13348
0.43669	0.32047	2.30307	104.198	4.11577	2.68815	6.1183	49.1746							0.38379	-8.41659	0.3766	23.1969	0.37598	0.18708		0.3768	0.20341	0.3765	4.87207	0.376	42.8883	0.3761	56.5608	0.376	20.8789
0.43791	-0.24644	2.30429	19.3619	4.11638	3.15501	6.11891	21.8963							0.38501	-6.28235	0.3778	-21.2888	0.3772	-0.0797		0.378	24.5471	0.3778	-1.46396	0.3773	27.2149	0.3774	74.235	0.3772	29.5493
0.43913	0.6206	2.30551	13.6928	4.11699	3.2884	6.11952	-11.7514							0.38623	-4.68166	0.3791	-83.2152	0.37842	0.38716		0.3792	36.2188	0.379	-7.13305	0.3785	16.5437	0.3786	60.229	0.3784	39.5535
0.44035	0.28712	2.30673	12.5924	4.1176	2.68815	6.12013	-10.4508							0.38745	-3.81463	0.3803	-65.1741	0.37964	1.02077		0.3804	46.89	0.3802	-3.13134	0.3797	9.87421	0.3798	59.2286	0.3796	39.5535
0.44158	0.88738	2.30795	-12.4516	4.11821	2.75484	6.12074	15.5603							0.38867	-5.84883	0.3815	-6.11561	0.38086	1.78776		0.3817	50.8917	0.3814	1.20384	0.3809	3.87165	0.381	75.5689	0.3808	30.2162
0.4428	0.85403	2.30917	-25.3238	4.11882	3.42179	6.12135	31.7672							0.38989	-10.1173	0.3827	10.2247	0.38208	1.85446		0.3829	36.5523	0.3826	-30.4763	0.3821	1.53732	0.3822	88.5744	0.3821	16.2102
0.44402	-0.01301	2.31039	-17.9206	4.11943	3.02162	6.12196	24.6308							0.39111	-13.4521	0.3839	-8.48329	0.3833	1.92115		0.3841	23.5467	0.3839	-34.1446	0.3834	-0.13006	0.3835	109.917	0.3833	4.87207
0.44524	1.28755	2.31161	-0.21309	4.12004	2.68815	6.12257	6.15629							0.39233	-10.2174	0.3852	-19.8215	0.38452	2.0212		0.3853	-6.4661	0.3851	-32.1437	0.3846	-9.80085	0.3847	156.603	0.3845	1.87079
0.44646	1.48763	2.31283	3.22171	4.12065	3.72192	6.12318	0.32047							0.39355	-9.95058	0.3864	-19.9549	0.38574	1.98785		0.3866	8.5403	0.3863	-21.139	0.3858	-17.4708	0.3859	219.297	0.3857	-1.13049
0.44768	1.38759	2.31405	9.02418	4.12126	3.25505	6.12379	0.38716							0.39478	-15.6197	0.3876	-5.88218	0.38696	1.82111		0.3878	1.20384	0.3875	-5.46567	0.387	-41.1476	0.3871	331.345	0.387	-8.13348
0.4489	1.45429	2.31528	26.4316	4.12187	3.08832	6.1244	-8.85011							0.396	-21.0887	0.3888	35.1353	0.38818	2.42137		0.389	-1.79744	0.3887	17.2107	0.3882	-36.8124	0.3883	585.787	0.3882	-6.13262
0.45012	1.2542	2.3165	14.8933	4.12248	3.82196	6.12502	-26.0574							0.39722	-15.8531	0.39	83.5226	0.3894	2.42137		0.3902	-0.46354	0.39	37.2192	0.3895	-22.8064	0.3896	995.294	0.3894	-17.8043
0.45134	1.18751	2.31772	-6.84926	4.12309	3.58853	6.12563	-38.8629							0.39844	10.3581	0.3913	87.0241	0.39062	2.12124		0.3914	-13.1356	0.3912	38.8866	0.3907	-11.4682	0.3908	314.671	0.3906	-41.1476
0.45256	0.85403	2.31894	-6.78256	4.1237	3.52184	6.12624	-45.6325							0.39966	-4.64832	0.3925	31.7005	0.39184	2.25463		0.3927	-33.4776	0.3924	41.8879	0.3919	7.87335	0.392	-159.865	0.3918	-44.4823
0.45378	0.98742	2.32016	4.78904	4.12431	4.15544	6.12685	-43.0314							0.40088	-7.38282	0.3937	-1.64704	0.39307	1.35424		0.3939	-42.148	0.3936	27.8819	0.3931	30.5497	0.3932	-466.662	0.3931	-31.4768
0.455	0.75399	2.32138	-10.2507	4.12492	3.62188	6.12746	-38.4961							0.4021	-3.41446	0.3949	-18.8877	0.39429	1.28755		0.3951	-21.806	0.3948	11.5416	0.3943	34.8849	0.3945	-469.997	0.3943	-16.8038
0.45622	0.65395	2.3226	5.02248	4.12553	3.68857	6.12807	-30.3593							0.40332	-1.68038	0.3961	-10.1173	0.39551	1.22085		0.3963	-4.13177	0.3961	-9.80085	0.3956	42.5548	0.3957	-243.567	0.3955	5.8725
0.45744	0.48721	2.32382	6.92329	4.12615	4.22213	6.12868	-19.2545							0.40454	-4.88175	0.3974	16.0605	0.39673	1.2542		0.3975	8.87378	0.3973	-2.79787	0.3968	42.8883	0.3969	-105.842	0.3967	28.2154
0.45867	0.52055	2.32504	-1.31356	4.12676	4.02205	6.12929	-5.31527							0.40576	-9.45037	0.3986	13.2927	0.39795	2.22128		0.3988	30.8832	0.3985	-4.46524	0.398	20.5454	0.3981	-82.832	0.3979	32.2171
0.45989	0.78734	2.32626	13.993	4.12737	3.92201	6.1299	3.78862							0.40698	-7.6496	0.3998	5.98955	0.39917	2.08789		0.4	41.5544	0.3997	-4.13177	0.3992	8.87378	0.3993	-85.4998	0.3992	37.8862
0.46111	0.45386	2.32748	21.6296	4.12798	4.52226	6.13051	8.45727							0.4082	-5.08184	0.401	5.75612	0.40039	2.28798		0.4012	43.8887	0.4009	-4.46524	0.4004	7.53988	0.4006	-19.1382	0.4004	41.2209
0.46233	0.88738	2.3287	8.09045	4.12859	4.45557	6.13112	15.1935							0.40942	-3.18102	0.4022	0.75399	0.40161	3.48849		0.4024	47.557	0.4022	-23.1399	0.4017	-1.13049	0.4018	11.2081	0.4016	17.5441
0.46355	1.3209	2.32992	11.4252	4.1292	4.55561	6.13173	15.9271							0.41064	-3.48115	0.4035	-1.18017	0.40283	2.88823		0.4036	34.5514	0.4034	-38.8132	0.4029	-7.13305	0.403	62.2299	0.4028	9.20725
0.46477	2.85488	2.33114	2.35467	4.12981	5.08917	6.13234	11.2918							0.41187	-2.71416	0.4047	-2.24729	0.40405	3.15501		0.4049	15.2098	0.4046	-34.8115	0.4041	-1.13049	0.4042	107.249	0.404	-0.46354
0.46599	1.12081	2.33237	-0.81335	4.13042	5.45599	6.13295	5.98955							0.41309	-1.98051	0.4059	-2.31399	0.40527	3.25505		0.4061	7.53988	0.4058	-23.1399	0.4053	-9.46738	0.4054	176.279	0.4053	0.87037
0.46721	1.28755	2.33359	-0.01301	4.13103	4.92243	6.13356	0.78734							0.41431	-2.01386	0.4071	-0.21309	0.40649	4.45557		0.4073	1.20384	0.4071	-8.80043	0.4066	-41.8145	0.4067	275.988	0.4065	-3.79829
0.46843	1.38759	2.33481	-0.11305	4.13164	5.68943	6.13417	-2.61412							0.41553	-0.64661	0.4084	0.92073	0.40771	4.689		0.4085	4.5386	0.4083	13.8759	0.4078	-37.8128	0.4079	399.707	0.4077	-3.79829
0.46965	1.38759	2.33603	1.72107	4.13225	5.75612	6.13478	-4.11476							0.41675	0.18708	0.4096	1.35424	0.40893	4.0554		0.4097	0.20341	0.4095	26.548	0.409	-29.1424	0.4091	384.034	0.4089	-6.79957
0.47087	1.28755	2.33725	2.98827	4.13286	5.42265	6.13539	-6.249							0.41797	-2.84755	0.4108	0.82068	0.41016	4.0554		0.411	-5.79915	0.4107	37.2192	0.4102	-15.1365	0.4103	70.2333	0.4101	-35.4785
0.47209	1.58768	2.33847	2.92158	4.13347	5.58938	6.136	-6.31569							0.41919	-5.24857	0.412	0.32047	0.41138	3.75527		0.4122	-27.4751	0.4119	39.2201	0.4114	6.20597	0.4115	-196.214	0.4114	-35.4785
0.47331	0.92073	2.33969	1.92115	4.13408	5.48934	6.13661	-6.84926							0.42041	-68.5089	0.4132	-0.11305	0.4126	4.28883		0.4134	-37.8128	0.4132	39.2201	0.4127	26.8815	0.4128	-238.899	0.4126	-31.4768
0.47453	1.42094	2.34091	0.98742	4.13469	5.15587	6.13723	-4.64832							0.42163	-105.091	0.4145	0.05369	0.41382	4.28883		0.4146	-28.142	0.4144	16.2102	0.4139	35.5518	0.414	-317.599	0.4138	-17.4708
0.47576	0.92073	2.34213	-1.4803	4.1353	5.65608	6.13784	1.02077							0.42285	-93.3862	0.4157	-1.34691	0.41504	4.45557		0.4158	-11.8017	0.4156	8.5403	0.4151	42.8883	0.4152	-421.643	0.415	4.87207
0.47698	0.98742	2.34335	-6.61582	4.13591	6.0229	6.13845	12.3589							0.42407	-68.1087	0.4169	-0.51322	0.41626	4.45557		0.4171	1.87079	0.4168	3.20469	0.4163	45.5561	0.4164	-544.696	0.4162	19.2115
0.4782	0.85403	2.34457	-12.9852	4.13652	6.0896	6.13906	36.2024							0.42529	-54.3695	0.4181	-0.64661	0.41748	4.72235		0.4183	29.8827	0.418	-1.79744	0.4175	22.5463	0.4176	-339.608	0.4175	27.5484
0.47942	0.65395	2.34579	-13.1186	4.13713	5.85616	6.13967	34.2683							0.42651	-42.131	0.4193	-0.21309	0.4187	4.42222		0.4195	41.8879	0.4193	0.87037	0.4188	16.5437	0.4189	-220.891	0.4187	32.2171
0.48064	0.88738	2.34701	-13.4854	4.13774	6.32303	6.14028	5.85616							0.42773	-37.6624	0.4206	-0.54657	0.41992	4.95578		0.4207	48.8909	0.4205	-4.13177	0.42	4.87207	0.4201	-154.529	0.4199	41.8879
0.48186	1.08746	2.34823	-16.1532	4.13836	5.42265	6.14089	-56.1703							0.42896	-32.5269	0.4218	-1.74708	0.42114	6.28968		0.422	36.5523	0.4217	-5.79915	0.4212	4.87207	0.4213	-79.8307	0.4211	29.2158
0.48308	1.58768	2.34945	-17.9873	4.13897	5.78947	6.1415	-117.73							0.43018	-30.0258	0.423	-1.78043	0.42236	7.4235		0.4232	25.2141	0.4229	-36.4789	0.4224	-2.13092	0.4225	-67.8256	0.4224	12.8755
0.4843	1.18751	2.35068	-16.7535	4.13958	6.18964	6.14211	-154.979							0.4314	-28.5919	0.4242	-0.44652	0.42358	8.65736		0.4244	18.2111	0.4241	-38.4798	0.4236	-5.46567	0.4237	-58.1548	0.4236	10.5412
0.48552	1.38759	2.3519	-5.5487	4.14019	5.48934	6.14272	-167.851							0.43262	-30.1926	0.4254	0.38716	0.4248	7.59024		0.4256	10.5412	0.4254	-28.809	0.4249	-1.46396	0.425	-56.4874	0.4248	5.53902
0.48674	1.92115	2.35312	0.25377	4.1408	5.08917	6.14333	-159.714							0.43384	-31.193	0.4267	-0.34648	0.42602	9.12422		0.4268	9.20725	0.4266	-10.1343	0.4261	-28.142	0.4262	-53.1527	0.426	-4.79872
0.48796	1.9545	2.35434	1.85446	4.14141	6.48977	6.14394	-138.172							0.43506	-29.3589	0.4279	-3.01429	0.42724	9.95791		0.4281	0.87037	0.4278	9.87421	0.4273	-30.4763	0.4274	-70.1599	0.4272	-3.46482
0.48918	1.68772	2.35556	-3.24772	4.14202	5.72277	6.14455	-108.026							0.43628	-25.7907	0.4291	-7.81634	0.42847	11.1251		0.4293	-2.79787	0.429	24.5471	0.4285	-32.4772	0.4286	-70.8269	0.4285	-7.8
0.4904	1.58768	2.35678	-4.31484	4.14263	5.92286	6.14516	-67.7752							0.4375	-22.7894	0.4303	0.22043	0.42969	11.8587		0.4305	-4.13177	0.4302	34.2179	0.4297	-24.8072	0.4299	-50.8184	0.4297	-30.4763
0.49162	1.82111	2.358	-2.91424	4.14324	6.7232	6.14577	-42.3311							0.43872	-22.2558	0.4315	7.79032	0.43091	11.3252		0.4317	-23.4733	0.4315	38.8866	0.431	-2.79787	0.4311	-29.1424	0.4309	-46.1497
0.49284	1.72107	2.35922	-0.51322	4.14385	6.62316	6.14638	-30.0258							0.43994	-21.222	0.4328	9.72448	0.43213	14.6599		0.4329	-32.8107	0.4327	37.5527	0.4322	14.2094	0.4323	-6.79957	0.4321	-36.4789
0.49407	1.3209	2.36044	-1.18017	4.14446	6.75655	6.14699	-24.7902							0.44116	-22.1224	0.434	-3.24772	0.43335	15.3602		0.4342	-36.8124	0.4339	21.5459	0.4334	28.2154	0.4335	14.5429	0.4333	-25.8077
0.49529	1.55433	2.36166	1.52098	4.14507	7.92371	6.1476	-29.6256							0.44238	-20.9553	0.4352	-6.54913	0.43457	16.7608		0.4354	-17.8043	0.4351	11.5416	0.4346	35.8853	0.4347	28.2154	0.4346	-7.46652
0.49651	1.3209	2.36288	2.42137	4.14568	8.19049	6.14821	-37.7624							0.4436	-19.4546	0.4364	-7.78299	0.43579	19.2619		0.4366	-9.80085	0.4363	4.87207	0.4358	36.5523	0.436	39.2201	0.4358	13.5424
0.49773	1.08746	2.3641	4.98913	4.14629	9.05753	6.14882	-43.0314							0.44482	-17.0536	0.4376	-13.5855	0.43701	21.8963		0.4378	17.8776	0.4376	-1.79744	0.4371	42.8883	0.4372	31.5501	0.437	27.8819
0.49895	1.02077	2.36532	4.88909	4.1469	9.82452	6.14944	-46.3328							0.44604	-15.3195	0.4389	-14.1524	0.43823	27.9656		0.439	45.8896	0.4388	-2.13092	0.4383	19.2115	0.4384	20.8789	0.4382	40.554
0.50017	0.65395	2.36654	2.78819	4.14751	9.39101	6.15005	-45.9326							0.44727	-13.8522	0.4401	-11.718	0.43945	37.0361		0.4403	44.2222	0.44	-6.13262	0.4395	3.20469	0.4396	10.8746	0.4394	37.5527
0.50139	1.18751	2.36777	0.52055	4.14812	8.69071	6.15066	-40.9305							0.44849	-12.0848	0.4413	-6.9493	0.44067	50.8087		0.4415	43.8887	0.4412	-2.79787	0.4407	22.2128	0.4408	5.20555	0.4407	39.887
0.50261	1.02077	2.36899	2.25463	4.14873	9.72448	6.15127	-38.9296							0.44971	-10.851	0.4425	-0.88004	0.44189	69.65		0.4427	38.2196	0.4425	-25.8077	0.442	-4.13177	0.4421	4.87207	0.4419	16.2102
0.50383	1.78776	2.37021	4.92243	4.14934	9.69113	6.15188	-36.7954							0.45093	-10.9177	0.4438	5.05582	0.44311	96.128		0.4439	17.5441	0.4437	-40.4806	0.4432	-3.79829	0.4433	-9.80085	0.4431	8.20683
0.50505	1.65437	2.37143	29.1661	4.14995	9.39101	6.15249	-33.2939							0.45215	-9.85054	0.445	5.18921	0.44433	95.361		0.4451	5.8725	0.4449	-34.8115	0.4444	-9.80085	0.4445	-6.4661	0.4443	5.53902
0.50627	1.72107	2.37265	50.742	4.15056	9.85787	6.1531	-30.7261							0.45337	-8.44994	0.4462	1.88781	0.44556	72.7847		0.4464	-1.46396	0.4461	-16.1369	0.4456	-19.1382	0.4457	-2.46439	0.4455	-1.13049
0.50749	1.9545	2.37387	-7.41616	4.15118	9.62444	6.15371	-27.7248							0.45459	-9.15024	0.4474	0.05369	0.44678	57.0113		0.4476	-2.13092	0.4473	-3.13134	0.4468	-40.8141	0.4469	-32.1437	0.4468	-11.4682
0.50871	2.05454	2.37509	-101.69	4.15179	9.02418	6.15432	-23.8565							0.45581	-9.91723	0.4486	-4.8484	0.448	-2.44738		0.4488	1.87079	0.4486	15.8768	0.4481	-43.8154	0.4482	-33.1441	0.448	-16.8038
0.50993	1.78776	2.37631	-127.467	4.1524	9.05753	6.15493	-21.1554							0.45703	-9.85054	0.4499	-8.58333	0.44922	-40.8971		0.45	-2.79787	0.4498	30.8832	0.4493	-28.809	0.4494	-36.1454	0.4492	-8.46695
0.51116	1.65437	2.37753	-101.923	4.15301	8.85744	6.15554	-20.6551							0.45825	-8.75007	0.4511	-59.1382	0.45044	-49.2674		0.4512	-10.8013	0.451	30.2162	0.4505	-11.4682	0.4506	-19.1382	0.4504	-44.4823
0.51238	2.28798	2.37875	-68.7423	4.15362	8.65736	6.15615	-20.2883							0.45947	-8.71672	0.4523	-102.19	0.45166	-18.0874		0.4525	-36.4789	0.4522	36.8857	0.4517	7.2064	0.4518	-4.13177	0.4516	-44.4823
0.5136	2.35467	2.37997	-32.7603	4.15423	9.39101	6.15676	-21.0553							0.46069	-7.28277	0.4535	-94.6534	0.45288	5.45599		0.4537	-32.1437	0.4534	25.881	0.4529	27.2149	0.453	15.5433	0.4529	-33.8111
0.51482	1.62102	2.38119	-15.753	4.15484	9.25762	6.15737	-20.7885							0.46191	-7.28277	0.4547	-66.408	0.4541	-20.1883		0.4549	-28.142	0.4547	11.8751	0.4542	38.2196	0.4543	34.5514	0.4541	-12.1352
0.51604	2.12124	2.38241	-39.7966	4.15545	9.82452	6.15798	-20.8552							0.46313	-6.91595	0.456	-49.8343	0.45532	-57.4042		0.4561	-13.4691	0.4559	9.87421	0.4554	44.2222	0.4555	44.2222	0.4553	2.87122
0.51726	1.62102	2.38363	-51.0348	4.15606	10.8917	6.15859	-20.7218							0.46436	-6.61582	0.4572	-39.063	0.45654	-21.0887		0.4574	4.87207	0.4571	8.5403	0.4566	42.8883	0.4567	47.2235	0.4565	27.5484
0.51848	1.75441	2.38486	-41.0639	4.15667	11.8587	6.1592	-20.5218							0.46558	-5.91552	0.4584	-32.1267	0.45776	11.2585		0.4586	26.2145	0.4583	-2.79787	0.4578	20.8789	0.4579	38.8866	0.4578	35.2184
0.5197	1.3209	2.38608	-33.2272	4.15728	12.0588	6.15981	-18.9544							0.4668	-5.51535	0.4596	-27.358	0.45898	4.55561		0.4598	39.5535	0.4595	-5.79915	0.459	8.87378	0.4591	19.2115	0.459	39.5535
0.52092	1.35424	2.3873	-24.8569	4.15789	12.7925	6.16042	-16.7535							0.46802	-4.38154	0.4608	-23.3896	0.4602	9.92457		0.461	41.2209	0.4608	-5.46567	0.4603	3.20469	0.4604	10.2077	0.4602	47.2235
0.52214	1.75441	2.38852	-22.5226	4.1585	13.7929	6.16103	-14.6526							0.46924	-4.1481	0.4621	-21.3888	0.46142	39.5372		0.4622	39.5535	0.462	-11.8017	0.4615	-3.13134	0.4616	-6.13262	0.4614	21.2124
0.52336	1.78776	2.38974	-20.7552	4.15911	13.0926	6.16165	-12.0848							0.47046	-3.81463	0.4633	-19.7214	0.46265	64.7813		0.4635	25.2141	0.4632	-38.1463	0.4627	-4.79872	0.4628	1.20384	0.4626	5.20555
0.52458	2.28798	2.39096	-23.0895	4.15972	14.4598	6.16226	-9.85054							0.47168	-4.61497	0.4645	-18.4542	0.46387	59.0455		0.4647	9.87421	0.4644	-35.4785	0.4639	-8.46695	0.464	0.53689	0.4639	3.87165
0.5258	2.15459	2.39218	-24.7569	4.16033	14.7266	6.16287	-9.18358							0.4729	-4.31484	0.4657	-20.355	0.46509	42.5385		0.4659	5.53902	0.4656	-21.139	0.4651	-1.13049	0.4653	-14.803	0.4651	-3.79829
0.52702	2.35467	2.3934	-23.423	4.16094	15.1268	6.16348	-10.3174							0.47412	-4.31484	0.4669	-20.1216	0.46631	30.4667		0.4671	0.87037	0.4669	-6.13262	0.4664	-31.4768	0.4665	-24.1403	0.4663	-7.8
0.52825	2.42137	2.39462	-24.6568	4.16155	15.4603	6.16409	-11.1511							0.47534	-4.18145	0.4682	-18.721	0.46753	32.4342		0.4683	-5.79915	0.4681	4.87207	0.4676	-35.4785	0.4677	-27.8085	0.4675	-8.80043
0.52947	2.12124	2.39584	-20.0882	4.16216	15.9938	6.1647	-12.6851							0.47656	-3.01429	0.4694	-14.7526	0.46875	40.0041		0.4696	-9.80085	0.4693	27.2149	0.4688	-30.4763	0.4689	-27.8085	0.4687	-11.8017
0.53069	2.82154	2.39706	-18.4542	4.16277	15.9271	6.16531	-13.5855							0.47778	-3.18102	0.4706	-13.4854	0.46997	9.49105		0.4708	-6.13262	0.4705	34.2179	0.47	-16.8038	0.4701	-24.8072	0.47	-35.4785
0.53191	2.68815	2.39828	-16.1866	4.16339	15.8604	6.16592	-12.8518							0.479	-3.14768	0.4718	-13.8856	0.47119	-20.2216		0.472	-29.1424	0.4717	36.5523	0.4712	-1.46396	0.4714	-9.46738	0.4712	-48.1505
0.53313	2.15459	2.3995	-14.8193	4.164	16.7275	6.16653	-11.718							0.48022	-3.21437	0.473	-13.1519	0.47241	-26.3909		0.4732	-37.1459	0.473	39.2201	0.4725	22.8798	0.4726	9.87421	0.4724	-37.1459
0.53435	2.38802	2.40072	-14.6526	4.16461	16.6941	6.16714	-11.5179							0.48145	-2.84755	0.4743	-10.4174	0.47363	-5.98222		0.4744	-17.1373	0.4742	28.5488	0.4737	36.2188	0.4738	24.5471	0.4736	-23.4733
0.53557	2.38802	2.40194	-12.7184	4.16522	17.4278	6.16775	-11.1177							0.48267	-2.64746	0.4755	-9.35032	0.47485	11.5252		0.4757	-16.4704	0.4754	11.5416	0.4749	34.5514	0.475	33.551	0.4748	-5.1322
0.53679	2.38802	2.40317	-11.0177	4.16583	18.1281	6.16836	-10.7843							0.48389	-3.54785	0.4767	-9.65045	0.47607	14.5265		0.4769	-1.13049	0.4766	-17.8043	0.4761	40.8874	0.4762	38.8866	0.4761	18.5446
0.53801	2.0212	2.40439	-11.1511	4.16644	18.9284	6.16897	-10.2841							0.48511	-2.64746	0.4779	-8.9835	0.47729	15.2268		0.4781	22.8798	0.4779	12.2085	0.4774	23.5467	0.4775	45.5561	0.4773	31.5501
0.53923	2.12124	2.40561	-12.5183	4.16705	19.8288	6.16958	-9.08354							0.48633	-2.51407	0.4792	-7.48286	0.47851	18.5616		0.4793	37.5527	0.4791	-4.46524	0.4786	8.87378	0.4787	22.8798	0.4785	32.2171
0.54045	2.18793	2.40683	-11.5846	4.16766	21.963	6.17019	-7.6496							0.48755	-1.74708	0.4804	-9.18358	0.47974	13.2593		0.4805	40.2205	0.4803	-6.13262	0.4798	11.8751	0.4799	10.8746	0.4797	40.2205
0.54167	2.08789	2.40805	-10.4174	4.16827	23.0635	6.1708	-7.51621							0.48877	-2.24729	0.4816	-10.3841	0.48096	3.42179		0.4818	34.8849	0.4815	-5.46567	0.481	6.53945	0.4811	5.8725	0.4809	26.548
0.54289	2.48806	2.40927	-10.084	4.16888	24.2307	6.17141	-7.11604							0.48999	-2.24729	0.4828	-9.38367	0.48218	-1.88047		0.483	31.2166	0.4827	-29.8094	0.4822	0.20341	0.4823	6.53945	0.4822	14.2094
0.54411	2.52141	2.41049	-9.81719	4.16949	26.1648	6.17202	-7.28277							0.49121	-0.67996	0.484	-8.04977	0.4834	-2.84755		0.4842	12.2085	0.484	-34.4781	0.4835	-4.13177	0.4836	-2.79787	0.4834	6.53945
0.54534	2.95493	2.41171	-9.18358	4.1701	26.5983	6.17263	-7.78299							0.49243	-2.54742	0.4853	-6.58248	0.48462	-2.38068		0.4854	7.87335	0.4852	-31.8102	0.4847	-6.13262	0.4848	-5.46567	0.4846	0.20341
0.54656	2.72149	2.41293	-9.38367	4.17071	27.232	6.17324	-8.3499							0.49365	-1.64704	0.4865	-6.81591	0.48584	0.85403		0.4866	5.53902	0.4864	-16.1369	0.4859	-23.8068	0.486	-10.4678	0.4858	-4.13177
0.54778	2.42137	2.41415	-9.31698	4.17132	29.0661	6.17386	-8.44994							0.49487	-1.74708	0.4877	-6.78256	0.48706	4.55561		0.4879	-6.4661	0.4876	0.20341	0.4871	-41.481	0.4872	-33.4776	0.487	-7.13305
0.549	3.18836	2.41537	-8.38324	4.17193	29.2328	6.17447	-8.95015							0.49609	-1.24687	0.4889	-6.04891	0.48828	8.1238		0.4891	-5.46567	0.4888	20.212	0.4883	-37.8128	0.4884	-35.812	0.4883	-4.79872
0.55022	3.15501	2.41659	-8.04977	4.17254	29.5663	6.17508	-8.51663							0.49731	-0.24644	0.4901	-6.44909	0.4895	11.692		0.4903	-8.46695	0.4901	30.8832	0.4896	-24.8072	0.4897	-28.142	0.4895	-22.8064
0.55144	3.12166	2.41781	-7.48286	4.17315	31.4004	6.17569	-8.01642							0.49853	-1.54699	0.4914	-5.14853	0.49072	13.2927		0.4915	-21.139	0.4913	34.2179	0.4908	-15.4699	0.4909	-17.8043	0.4907	-43.1484
0.55266	3.02162	2.41903	-6.91595	4.17376	31.7005	6.1763	-7.91638							0.49976	-1.54699	0.4926	-5.34862	0.49194	10.8583		0.4928	-39.4802	0.4925	53.5595	0.492	8.5403	0.4921	1.20384	0.4919	-43.4819
0.55388	3.25505	2.42026	-6.84926	4.17437	33.668	6.17691	-7.88303							0.50098	-1.58034	0.4938	-6.1823	0.49316	4.22213		0.494	-36.8124	0.4937	25.5476	0.4932	31.5501	0.4933	22.8798	0.4932	-26.8081
0.5551	3.25505	2.42148	-6.48243	4.17499	35.9023	6.17752	-6.9493							0.5022	-1.61369	0.495	-5.51535	0.49438	-1.51365		0.4952	-18.8047	0.4949	15.2098	0.4944	40.8874	0.4945	35.8853	0.4944	-9.80085
0.55632	1.42094	2.4227	-5.94887	4.1756	38.8369	6.17813	-6.8826							0.50342	-2.31399	0.4962	-4.71501	0.4956	-2.1139		0.4964	3.87165	0.4962	5.8725	0.4957	33.551	0.4958	43.8887	0.4956	11.5416
0.55754	2.62145	2.42392	-5.84883	4.17621	41.1045	6.17874	-6.48243							0.50464	-3.48115	0.4975	-5.78213	0.49682	-12.6184		0.4976	11.5416	0.4974	-0.13006	0.4969	39.887	0.497	44.2222	0.4968	24.2137
0.55876	1.55433	2.42514	-5.81548	4.17682	45.0062	6.17935	-5.58205							0.50586	-0.7133	0.4987	-3.98137	0.49805	-46.8663		0.4989	31.2166	0.4986	-8.13348	0.4981	13.5424	0.4982	30.5497	0.498	33.551
0.55998	2.45471	2.42636	-6.48243	4.17743	48.5744	6.17996	-6.38239							0.50708	-1.61369	0.4999	-3.18102	0.49927	-92.3524		0.5001	41.5544	0.4998	-9.1339	0.4993	9.87421	0.4994	20.212	0.4993	34.5514
0.5612	3.02162	2.42758	-6.249	4.17804	51.2422	6.18057	-6.08226							0.5083	-1.08013	0.5011	-3.68124	0.50049	-95.7205		0.5013	42.5548	0.501	-4.79872	0.5005	1.20384	0.5007	11.2081	0.5005	35.2184
0.56242	2.88823	2.4288	-6.38239	4.17865	54.3102	6.18118	-6.34904							0.50952	-1.38026	0.5023	-3.91467	0.50171	-124.6		0.5025	36.5523	0.5023	-21.139	0.5018	-2.46439	0.5019	4.20512	0.5017	14.2094
0.56365	3.38845	2.43002	-5.81548	4.17926	57.9451	6.18179	-7.01599							0.51074	-1.14682	0.5036	-3.5145	0.50293	-133.337		0.5037	23.8802	0.5035	-40.8141	0.503	-5.1322	0.5031	-0.46354	0.5029	1.20384
0.56487	3.72192	2.43124	-4.54827	4.17987	60.913	6.1824	-7.24943							0.51196	-1.18017	0.5048	-3.14768	0.50415	-87.0835		0.505	9.54073	0.5047	-31.4768	0.5042	-8.80043	0.5043	-4.79872	0.5041	-2.13092
0.56609	3.55518	2.43246	-4.68166	4.18048	65.6483	6.18301	-6.249							0.51318	-0.51322	0.506	-3.24772	0.50537	9.32431		0.5062	2.87122	0.5059	-22.4729	0.5054	-9.46738	0.5055	-3.13134	0.5054	-7.8
0.56731	3.58853	2.43368	-3.94802	4.18109	71.7509	6.18362	-6.51578							0.5144	-0.81335	0.5072	-2.44738	0.50659	38.8702		0.5074	2.20427	0.5071	-7.8	0.5066	-36.4789	0.5068	-19.8051	0.5066	-9.80085
0.56853	3.78862	2.4349	-5.21523	4.1817	76.3196	6.18423	-6.38239							0.51562	-0.88004	0.5085	-2.98094	0.50781	-9.21693		0.5086	-7.46652	0.5084	11.2081	0.5079	-40.4806	0.508	-42.148	0.5078	-8.13348
0.56975	3.88866	2.43612	-4.8484	4.18231	83.5893	6.18484	-5.78213							0.51685	-1.08013	0.5097	-2.94759	0.50903	-69.5093		0.5098	-2.79787	0.5096	25.881	0.5091	-29.1424	0.5092	-34.8115	0.509	-11.8017
0.57097	3.72192	2.43735	-3.64789	4.18292	91.326	6.18545	-5.64874							0.51807	-0.88004	0.5109	-1.68038	0.51025	-57.7376		0.5111	-5.46567	0.5108	41.2209	0.5103	-12.1352	0.5104	-21.806	0.5102	-35.145
0.57219	4.52226	2.43857	-3.61454	4.18353	100.763	6.18607	-5.48201							0.51929	-1.04678	0.5121	-1.88047	0.51147	-3.98137		0.5123	-38.4798	0.512	40.2205	0.5115	6.53945	0.5116	-6.13262	0.5115	-48.1505
0.57341	4.15544	2.43979	-4.34819	4.18414	110.167	6.18668	-5.24857							0.52051	-1.14682	0.5133	-2.08056	0.51269	17.4278		0.5135	-38.4798	0.5133	38.5531	0.5128	29.8827	0.5129	16.2102	0.5127	-42.8149
0.57463	4.02205	2.44101	-4.98179	4.18475	122.072	6.18729	-5.34862							0.52173	-1.08013	0.5146	-1.64704	0.51391	-22.6894		0.5147	-31.4768	0.5145	14.8763	0.514	36.5523	0.5141	31.2166	0.5139	-15.4699
0.57585	4.25548	2.44223	-5.5487	4.18536	136.979	6.1879	-5.5487							0.52295	-1.68038	0.5158	-2.01386	0.51514	-50.8347		0.5159	-14.136	0.5157	0.87037	0.5152	44.8891	0.5153	37.2192	0.5151	-4.13177
0.57707	3.65523	2.44345	-4.44823	4.18597	145.683	6.18851	-4.88175							0.52417	-1.04678	0.517	-1.84712	0.51636	-27.1913		0.5172	4.87207	0.5169	-1.79744	0.5164	40.2205	0.5165	41.8879	0.5163	22.5463
0.57829	3.92201	2.44467	-4.44823	4.18658	123.973	6.18912	-4.8484							0.52539	-0.81335	0.5182	-1.91382	0.51758	11.5919		0.5184	25.5476	0.5181	-5.79915	0.5176	22.2128	0.5177	41.2209	0.5176	34.2179
0.57951	3.9887	2.44589	-4.64832	4.1872	73.1849	6.18973	-4.81505							0.52661	-0.61326	0.5194	-1.51365	0.5188	11.2251		0.5196	40.554	0.5194	-4.79872	0.5189	6.87293	0.519	16.5437	0.5188	35.8853
0.58074	4.52226	2.44711	-4.64832	4.18781	36.6693	6.19034	-3.38111							0.52783	-0.57991	0.5207	-2.1806	0.52002	-23.8565		0.5208	42.5548	0.5206	-6.13262	0.5201	6.20597	0.5202	14.5429	0.52	35.5518
0.58196	4.42222	2.44833	-4.94845	4.18842	33.0344	6.19095	-4.11476							0.52905	0.15373	0.5219	-1.71373	0.52124	-36.0284		0.522	43.8887	0.5218	6.20597	0.5213	-2.13092	0.5214	4.5386	0.5212	16.8772
0.58318	4.28883	2.44955	-4.01471	4.18903	31.167	6.19156	-3.84798							0.53027	-0.51322	0.5231	-2.1806	0.52246	-12.3516		0.5233	21.2124	0.523	-35.812	0.5225	-3.13134	0.5226	1.53732	0.5224	10.5412
0.5844	4.689	2.45077	-3.64789	4.18964	7.4235	6.19217	-3.88132							0.53149	-0.67996	0.5243	-1.71373	0.52368	13.5928		0.5245	10.2077	0.5242	-35.4785	0.5237	-3.79829	0.5238	6.20597	0.5237	4.5386
0.58562	4.58896	2.45199	-3.14768	4.19025	-29.8591	6.19278	-3.94802							0.53271	-0.54657	0.5255	-1.51365	0.5249	5.3226		0.5257	6.20597	0.5255	-29.4759	0.525	-3.79829	0.5251	-0.79701	0.5249	7.2064
0.58684	5.18921	2.45321	-2.91424	4.19086	-51.3015	6.19339	-4.54827							0.53394	-0.27979	0.5268	-1.31356	0.52612	-19.8215		0.5269	-0.46354	0.5267	-14.803	0.5262	-26.8081	0.5263	-1.13049	0.5261	-2.46439
0.58806	5.58938	2.45444	-2.68081	4.19147	-58.0711	6.194	-4.48158							0.53516	-0.47987	0.528	-1.58034	0.52734	-24.2233		0.5282	-7.13305	0.5279	2.20427	0.5274	-37.1459	0.5275	-39.8137	0.5273	-11.4682
0.58928	5.52269	2.45566	-2.94759	4.19208	-57.4042	6.19461	-4.68166							0.53638	-0.54657	0.5292	-1.51365	0.52856	-4.04806		0.5294	-5.79915	0.5291	26.548	0.5286	-34.4781	0.5287	-37.1459	0.5286	-10.4678
0.5905	6.0896	2.45688	-3.21437	4.19269	-56.5705	6.19522	-4.88175							0.5376	-1.01343	0.5304	-1.54699	0.52978	11.8921		0.5306	-5.46567	0.5303	39.887	0.5298	-25.1407	0.5299	-31.1433	0.5298	-32.1437
0.59172	4.52226	2.4581	-3.14768	4.1933	-43.0647	6.19583	-4.31484							0.53882	-1.18017	0.5316	-1.44695	0.531	1.92115		0.5318	-28.142	0.5316	38.5531	0.5311	2.87122	0.5312	-11.8017	0.531	-50.1514
0.59294	6.22299	2.45932	-2.34734	4.19391	-24.4234	6.19644	-4.1481							0.54004	-0.81335	0.5329	-1.14682	0.53223	-17.854		0.533	-37.1459	0.5328	39.5535	0.5323	15.8768	0.5324	5.20555	0.5322	-39.8137
0.59416	6.32303	2.46054	-2.31399	4.19452	-4.34819	6.19705	-4.48158							0.54126	-0.41318	0.5341	-1.54699	0.53345	-17.3537		0.5343	-35.4785	0.534	21.5459	0.5335	24.2137	0.5336	31.2166	0.5334	-26.8081
0.59538	6.15629	2.46176	-1.84712	4.19513	22.2632	6.19766	-3.78128							0.54248	-0.61326	0.5353	-1.31356	0.53467	-1.11348		0.5355	-19.1382	0.5352	9.87421	0.5347	33.551	0.5348	40.2205	0.5347	-3.46482
0.5966	6.22299	2.46298	-2.94759	4.19574	37.2029	6.19828	-3.38111							0.5437	-0.44652	0.5365	-1.61369	0.53589	8.32388		0.5367	-14.4695	0.5364	3.53817	0.5359	41.2209	0.5361	40.2205	0.5359	24.2137
0.59783	5.75612	2.4642	-3.28107	4.19635	46.7069	6.19889	-3.61454							0.54492	-0.44652	0.5377	-0.88004	0.53711	-1.31356		0.5379	15.5433	0.5377	-4.46524	0.5372	35.5518	0.5373	37.5527	0.5371	37.8862
0.59905	6.12294	2.46542	-3.11433	4.19696	44.2392	6.1995	-3.24772							0.54614	-0.7133	0.539	-0.88004	0.53833	-15.1528		0.5391	33.551	0.5389	0.87037	0.5384	16.8772	0.5385	19.2115	0.5383	49.5578
0.60027	6.0896	2.46664	-3.04763	4.19757	33.1011	6.20011	-3.21437							0.54736	-0.78	0.5402	-0.8467	0.53955	-13.1519		0.5404	39.2201	0.5401	-3.79829	0.5396	9.87421	0.5397	11.8751	0.5395	63.2303
0.60149	6.92329	2.46786	-3.14768	4.19818	15.4603	6.20072	-3.5145							0.54858	-0.41318	0.5414	-1.38026	0.54077	-0.17974		0.5416	44.2222	0.5413	-4.79872	0.5408	11.2081	0.5409	9.20725	0.5408	48.2239
0.60271	6.55646	2.46908	-2.48073	4.19879	-5.88218	6.20133	-3.78128							0.5498	-0.47987	0.5426	-1.68038	0.54199	6.7899		0.5428	34.2179	0.5425	-31.1433	0.542	1.53732	0.5422	3.20469	0.542	38.5531
0.60393	6.92329	2.4703	-3.04763	4.19941	-22.1891	6.20194	-4.01471							0.55103	-0.74665	0.5439	-0.37983	0.54321	-0.04635		0.544	14.8763	0.5438	-38.8132	0.5433	-11.1348	0.5434	-0.79701	0.5432	42.5548
0.60515	7.45685	2.47152	-2.64746	4.20002	-26.491	6.20255	-4.81505							0.55225	-0.51322	0.5451	-0.67996	0.54443	-9.91723		0.5452	6.20597	0.545	-33.4776	0.5445	-7.13305	0.5446	-2.46439	0.5444	36.5523
0.60637	7.45685	2.47275	-2.58077	4.20063	-1.11348	6.20316	-4.01471							0.55347	-0.44652	0.5463	-0.74665	0.54565	-9.28363		0.5465	0.20341	0.5462	-18.1377	0.5457	-17.8043	0.5458	-0.46354	0.5456	39.2201
0.60759	7.75698	2.47397	-2.04721	4.20124	27.3987	6.20377	-3.91467							0.55469	-0.61326	0.5475	-1.18017	0.54687	0.18708		0.5477	-2.46439	0.5474	1.20384	0.5469	-42.4815	0.547	-25.8077	0.5469	47.8904
0.60881	8.19049	2.47519	-1.74708	4.20185	34.8018	6.20438	-3.81463							0.55591	0.18708	0.5487	-1.38026	0.54809	7.4235		0.5489	-7.46652	0.5487	23.8802	0.5482	-53.4862	0.5483	-41.1476	0.5481	69.8998
0.61003	8.19049	2.47641	-2.61412	4.20246	20.229	6.20499	-2.98094							0.55713	-0.01301	0.55	-0.78	0.54932	0.88738		0.5501	-7.13305	0.5499	32.2171	0.5494	-31.4768	0.5495	-39.1467	0.5493	86.5736
0.61125	8.99083	2.47763	-1.94716	4.20307	0.95407	6.2056	-3.74793							0.55835	0.95407	0.5512	-0.54657	0.55054	-7.21608		0.5513	-12.4687	0.5511	35.2184	0.5506	-9.80085	0.5507	-22.8064	0.5505	74.235
0.61247	8.45727	2.47885	-2.24729	4.20368	-1.28021	6.20621	-3.28107							0.55957	-0.31313	0.5524	-0.41318	0.55176	-7.78299		0.5526	-35.145	0.5523	37.5527	0.5518	10.5412	0.5519	-5.46567	0.5517	139.596
0.61369	9.29096	2.48007	-1.78043	4.20429	15.9605	6.20682	-3.24772							0.56079	-0.41318	0.5536	-0.41318	0.55298	-0.8467		0.5538	-39.1467	0.5535	22.8798	0.553	31.2166	0.5531	20.212	0.553	236.638
0.61491	10.3247	2.48129	-1.91382	4.2049	32.0007	6.20743	-2.54742							0.56201	-0.31313	0.5548	-0.51322	0.5542	3.45514		0.555	-27.4751	0.5548	12.2085	0.5543	36.2188	0.5544	30.2162	0.5542	442.058
0.61614	10.6249	2.48251	-3.04763	4.20551	30.6334	6.20804	-3.48115							0.56323	-0.17974	0.5561	-0.74665	0.55542	-0.41318		0.5562	-8.80043	0.556	5.53902	0.5555	40.8874	0.5556	40.554	0.5554	773.867
0.61736	10.3247	2.48373	-2.1806	4.20612	18.0947	6.20865	-2.48073							0.56445	-0.64661	0.5573	-0.91339	0.55664	-6.34904		0.5575	8.5403	0.5572	5.8725	0.5567	42.5548	0.5568	43.2218	0.5566	584.786
0.61858	10.1913	2.48495	-2.44738	4.20673	12.0255	6.20926	-2.48073							0.56567	-0.41318	0.5585	-0.57991	0.55786	-6.34904		0.5587	29.8827	0.5584	-2.46439	0.5579	24.8806	0.558	33.551	0.5578	120.588
0.6198	11.0584	2.48617	-2.04721	4.20734	13.3594	6.20987	-2.58077							0.56689	-0.17974	0.5597	-0.81335	0.55908	-1.34691		0.5599	37.2192	0.5596	-8.13348	0.5591	11.2081	0.5592	11.2081	0.5591	-246.569
0.62102	11.025	2.48739	-2.68081	4.20795	11.3252	6.21049	-2.64746							0.56811	-0.21309	0.5609	-0.11305	0.5603	2.75484		0.5611	40.554	0.5609	-7.46652	0.5604	1.20384	0.5605	6.87293	0.5603	-323.268
0.62224	11.5252	2.48861	-2.78085	4.20856	4.98913	6.2111	-1.94716							0.56934	0.25377	0.5622	-1.01343	0.56152	-0.21309		0.5623	38.8866	0.5621	-13.4691	0.5616	-8.13348	0.5617	2.20427	0.5615	-229.895
0.62346	11.5586	2.48984	-2.91424	4.20917	-0.98009	6.21171	-2.48073							0.57056	0.98742	0.5634	-0.91339	0.56274	-3.5145		0.5636	19.8785	0.5633	-38.8132	0.5628	-1.13049	0.5629	-4.79872	0.5627	-137.189
0.62468	11.692	2.49106	-2.74751	4.20978	-2.58077	6.21232	-2.54742							0.57178	0.08704	0.5646	-0.54657	0.56396	0.15373		0.5648	15.2098	0.5645	-40.4806	0.564	-10.1343	0.5641	-9.1339	0.564	-137.856
0.6259	12.7925	2.49228	-1.88047	4.21039	-2.1139	6.21293	-2.01386							0.573	-0.1464	0.5658	0.75399	0.56518	3.85531		0.566	8.20683	0.5657	-21.139	0.5652	-7.46652	0.5653	-4.79872	0.5652	-41.8145
0.62712	13.0259	2.4935	-2.1806	4.211	-1.31356	6.21354	-2.74751							0.57422	0.42051	0.567	-0.11305	0.5664	1.58768		0.5672	-2.13092	0.567	-8.13348	0.5665	-31.4768	0.5666	-14.4695	0.5664	2.87122
0.62834	13.993	2.49472	-2.51407	4.21162	-2.04721	6.21415	-2.08056							0.57544	0.28712	0.5683	-0.34648	0.56763	-0.21309		0.5684	-3.79829	0.5682	13.8759	0.5677	-39.4802	0.5678	-37.8128	0.5676	40.2205
0.62956	15.2602	2.49594	-1.71373	4.21223	-2.01386	6.21476	-2.08056							0.57666	-0.21309	0.5695	-0.51322	0.56885	-0.61326		0.5697	-6.13262	0.5694	28.8823	0.5689	-29.4759	0.569	-42.8149	0.5688	78.9036
0.63078	15.4603	2.49716	-2.08056	4.21284	-1.61369	6.21537	-2.61412							0.57788	-0.54657	0.5707	-0.64661	0.57007	-0.21309		0.5709	-7.46652	0.5706	33.8845	0.5701	-17.1373	0.5702	-31.1433	0.5701	124.923
0.632	16.494	2.49838	-1.11348	4.21345	-4.11476	6.21598	-2.58077							0.5791	-0.7133	0.5719	-0.1464	0.57129	-0.0797		0.5721	-38.4798	0.5718	39.2201	0.5713	-7.8	0.5715	-14.4695	0.5713	203.29
0.63323	17.5945	2.4996	-1.51365	4.21406	-6.64917	6.21659	-2.1806							0.58032	-0.31313	0.5731	-0.47987	0.57251	-0.01301		0.5733	-41.1476	0.5731	32.884	0.5726	22.5463	0.5727	11.5416	0.5725	260.648
0.63445	18.795	2.50082	-1.44695	4.21467	-10.1507	6.2172	-1.98051							0.58154	-0.7133	0.5744	-0.47987	0.57373	-1.64704		0.5745	-31.8102	0.5743	15.8768	0.5738	32.2171	0.5739	28.5488	0.5737	180.28
0.63567	20.1623	2.50204	-1.58034	4.21528	-15.9865	6.21781	-2.14725							0.58276	-0.81335	0.5756	-0.74665	0.57495	-2.01386		0.5758	-15.1365	0.5755	9.87421	0.575	38.5531	0.5751	30.5497	0.5749	28.2154
0.63689	22.3299	2.50326	-1.71373	4.21589	-22.7227	6.21842	-1.71373							0.58398	-0.51322	0.5768	-1.31356	0.57617	-1.58034		0.577	0.87037	0.5767	4.20512	0.5762	30.8832	0.5763	39.887	0.5762	-141.857
0.63811	23.6971	2.50448	-1.64704	4.2165	-27.3247	6.21903	-2.44738							0.5852	0.5539	0.578	-0.41318	0.57739	-1.64704		0.5782	20.5454	0.5779	-0.46354	0.5774	21.5459	0.5776	40.8874	0.5774	-121.182
0.63933	24.7976	2.5057	-1.54699	4.21711	-29.5256	6.21964	-2.48073							0.58643	0.02034	0.5793	-0.61326	0.57861	-1.4803		0.5794	40.2205	0.5792	-5.46567	0.5787	9.20725	0.5788	19.8785	0.5786	-167.201
0.64055	26.8985	2.50693	-1.4803	4.21772	-28.5252	6.22025	-2.04721							0.58765	0.35382	0.5805	-0.1464	0.57983	-1.94716		0.5806	40.2205	0.5804	-24.8072	0.5799	8.5403	0.58	10.5412	0.5798	-239.565
0.64177	28.3991	2.50815	-2.24729	4.21833	-27.7915	6.22086	-2.58077							0.58887	0.42051	0.5817	-0.0797	0.58105	-1.54699		0.5819	45.2226	0.5816	-9.46738	0.5811	2.53774	0.5812	0.87037	0.581	-459.993
0.64299	29.4662	2.50937	-1.71373	4.21894	-26.9578	6.22147	-2.1139							0.59009	0.08704	0.5829	-0.21309	0.58227	-1.11348		0.5831	26.2145	0.5828	-36.4789	0.5823	-1.46396	0.5824	-3.79829	0.5823	-472.998
0.64421	30.1665	2.51059	-1.38026	4.21955	-21.4555	6.22208	-1.61369							0.59131	-0.37983	0.5841	-0.34648	0.58349	-0.1464		0.5843	7.87335	0.5841	-39.8137	0.5836	-5.1322	0.5837	-9.80085	0.5835	-386.962
0.64543	32.2674	2.51181	-2.21395	4.22016	-11.0844	6.2227	-2.8809							0.59253	-0.17974	0.5854	-0.11305	0.58472	0.22043		0.5855	9.87421	0.5853	-27.4751	0.5848	-8.46695	0.5849	-6.4661	0.5847	-237.231
0.64665	36.3025	2.51303	-1.61369	4.22077	-0.78	6.22331	-2.1806							0.59375	0.18708	0.5866	-0.17974	0.58594	0.75399		0.5867	-9.80085	0.5865	-10.1343	0.586	-24.1403	0.5861	-5.1322	0.5859	-179.54
0.64787	40.6377	2.51425	-2.01386	4.22138	5.3893	6.22392	-1.54699							0.59497	-0.04635	0.5878	-0.04635	0.58716	0.32047		0.588	1.87079	0.5877	1.53732	0.5872	-48.484	0.5873	-31.4768	0.5871	-63.8239
0.64909	44.8061	2.51547	-1.81377	4.22199	6.68985	6.22453	-2.04721							0.59619	0.12038	0.589	-0.88004	0.58838	0.25377		0.5892	-8.46695	0.5889	26.548	0.5884	-38.8132	0.5885	-39.4802	0.5884	-253.238
0.65032	48.6744	2.51669	-1.61369	4.2226	5.25591	6.22514	-1.64704							0.59741	-0.31313	0.5902	-0.7133	0.5896	0.02034		0.5904	-4.79872	0.5902	30.8832	0.5897	-30.1429	0.5898	-36.8124	0.5896	-477.667
0.65154	54.5436	2.51791	-1.4803	4.22321	0.12038	6.22575	-1.61369							0.59863	-0.61326	0.5915	0.72064	0.59082	-0.67996		0.5916	-18.1377	0.5914	34.2179	0.5909	-9.46738	0.591	-19.8051	0.5908	-261.575
0.65276	64.0143	2.51913	-1.61369	4.22383	-2.8809	6.22636	-1.88047							0.59985	-0.21309	0.5927	-0.31313	0.59204	-1.04678		0.5929	-37.8128	0.5926	33.2175	0.5921	11.8751	0.5922	-4.79872	0.592	-77.8299
0.65398	75.5859	2.52035	-1.04678	4.22444	-5.34862	6.22697	-1.91382							0.60107	0.35382	0.5939	0.08704	0.59326	-1.34691		0.5941	-37.4793	0.5938	11.2081	0.5933	32.884	0.5934	23.2132	0.5933	236.304
0.6552	62.4136	2.52157	-1.08013	4.22505	-7.91638	6.22758	-1.14682							0.60229	0.02034	0.5951	-0.54657	0.59448	-0.78		0.5953	-19.1382	0.595	10.5412	0.5945	35.5518	0.5946	34.5514	0.5945	6.53945
0.65642	21.9297	2.52279	-1.14682	4.22566	-10.7843	6.22819	-2.04721							0.60352	0.32047	0.5963	-0.98009	0.5957	-1.24687		0.5965	-9.1339	0.5963	1.20384	0.5958	42.5548	0.5959	38.8866	0.5957	-114.179
0.65764	-16.32	2.52401	-1.31356	4.22627	-9.35032	6.2288	-1.68038							0.60474	0.28712	0.5976	-0.1464	0.59692	-1.4803		0.5977	13.8759	0.5975	3.20469	0.597	37.8862	0.5971	40.2205	0.5969	95.5774
0.65886	-11.6846	2.52524	-1.81377	4.22688	-6.04891	6.22941	-0.8467							0.60596	0.08704	0.5988	-0.31313	0.59814	-1.28021		0.599	31.8836	0.5987	-9.1339	0.5982	19.2115	0.5983	26.2145	0.5981	184.949
0.66008	1.88781	2.52646	-0.98009	4.22749	-4.88175	6.23002	-1.38026							0.60718	-0.1464	0.6	0.15373	0.59936	-0.94674		0.6002	37.2192	0.5999	-9.1339	0.5994	11.5416	0.5995	13.8759	0.5994	37.5527
0.6613	0.35382	2.52768	-1.08013	4.2281	-4.8484	6.23063	-1.98051							0.6084	0.08704	0.6012	-0.27979	0.60058	-0.24644		0.6014	41.5544	0.6011	-11.4682	0.6006	4.20512	0.6008	5.20555	0.6006	59.5621
0.66252	-6.44909	2.5289	-1.31356	4.22871	-6.21565	6.23124	-1.14682							0.60962	-0.04635	0.6024	0.05369	0.60181	0.35382		0.6026	37.5527	0.6024	-44.4823	0.6019	-3.13134	0.602	-0.13006	0.6018	21.5459
0.66374	-11.818	2.53012	-1.34691	4.22932	-4.68166	6.23185	-1.18017							0.61084	0.35382	0.6037	-0.21309	0.60303	-0.31313		0.6038	22.5463	0.6036	-36.8124	0.6031	-8.46695	0.6032	-4.13177	0.603	3.20469
0.66496	-11.4512	2.53134	-1.44695	4.22993	-0.61326	6.23246	-1.68038							0.61206	-0.34648	0.6049	-0.44652	0.60425	0.02034		0.6051	6.53945	0.6048	-41.481	0.6043	-8.80043	0.6044	-8.46695	0.6042	-6.13262
0.66618	1.82111	2.53256	-1.64704	4.23054	3.62188	6.23307	-0.91339							0.61328	-0.04635	0.6061	-0.21309	0.60547	0.48721		0.6063	4.5386	0.606	-24.4738	0.6055	-7.46652	0.6056	-0.79701	0.6055	1.53732
0.66741	9.75783	2.53378	-1.4803	4.23115	-1.81377	6.23368	-1.31356							0.6145	-0.1464	0.6073	0.08704	0.60669	0.75399		0.6075	-1.79744	0.6072	-7.13305	0.6067	-38.8132	0.6069	-23.1399	0.6067	-3.79829
0.66863	3.2884	2.535	-1.34691	4.23176	-1.51365	6.23429	-1.54699							0.61572	-0.01301	0.6085	-0.04635	0.60791	0.75399		0.6087	-5.79915	0.6085	19.545	0.608	-39.1467	0.6081	-38.4798	0.6079	-4.13177
0.66985	-1.78043	2.53622	-1.31356	4.23237	10.158	6.23491	-1.21352							0.61694	0.58725	0.6098	-0.88004	0.60913	0.15373		0.6099	-1.46396	0.6097	31.2166	0.6092	-26.1412	0.6093	-36.1454	0.6091	-13.1356
0.67107	3.18836	2.53744	-1.34691	4.23298	21.1627	6.23552	-1.11348							0.61816	0.25377	0.611	-0.8467	0.61035	-0.17974		0.6112	-6.79957	0.6109	37.5527	0.6104	-14.803	0.6105	-23.8068	0.6103	-43.8154
0.67229	-4.71501	2.53866	-1.14682	4.23359	14.2264	6.23613	-2.44738							0.61938	0.28712	0.6122	-0.37983	0.61157	-0.91339		0.6124	-34.4781	0.6121	40.554	0.6116	6.87293	0.6117	-11.1348	0.6116	-43.8154
0.67351	-7.51621	2.53988	-1.21352	4.2342	-21.7556	6.23674	-1.01343							0.6206	-0.1464	0.6134	0.15373	0.61279	-0.74665		0.6136	-40.8141	0.6133	32.2171	0.6128	25.881	0.613	15.5433	0.6128	-29.1424
0.67473	-4.04806	2.5411	-1.28021	4.23481	-88.8842	6.23735	-1.18017							0.62183	0.25377	0.6147	-0.37983	0.61401	-0.88004		0.6148	-31.4768	0.6146	13.209	0.6141	37.5527	0.6142	31.5501	0.614	-12.8021
0.67595	-0.17974	2.54233	-1.68038	4.23542	-130.635	6.23796	-1.61369							0.62305	-0.0797	0.6159	-0.41318	0.61523	-0.51322		0.616	-10.8013	0.6158	11.5416	0.6153	43.5552	0.6154	39.887	0.6152	4.5386
0.67717	1.05412	2.54355	-1.58034	4.23604	-145.875	6.23857	-1.21352							0.62427	-0.24644	0.6171	-0.41318	0.61645	-1.84712		0.6173	-1.46396	0.617	2.87122	0.6165	40.8874	0.6166	42.5548	0.6164	31.5501
0.67839	-1.64704	2.54477	-1.08013	4.23665	-136.471	6.23918	-1.24687							0.62549	-0.51322	0.6183	-0.0797	0.61767	-0.01301		0.6185	21.5459	0.6182	-4.46524	0.6177	17.2107	0.6178	38.5531	0.6177	42.2213
0.67961	-3.98137	2.54599	-1.18017	4.23726	-114.795	6.23979	-1.34691							0.62671	0.58725	0.6195	0.28712	0.61889	-0.64661		0.6197	37.2192	0.6195	-8.46695	0.619	8.5403	0.6191	22.5463	0.6189	42.8883
0.68083	-4.68166	2.54721	-0.54657	4.23787	-89.4178	6.2404	-1.04678							0.62793	-0.11305	0.6208	0.28712	0.62012	-0.78		0.6209	39.887	0.6207	-4.79872	0.6202	-0.79701	0.6203	7.2064	0.6201	48.5574
0.68205	-2.34734	2.54843	-0.44652	4.23848	-75.7453	6.24101	-0.8467							0.62915	0.08704	0.622	-0.04635	0.62134	-0.11305		0.6221	35.8853	0.6219	-10.4678	0.6214	3.87165	0.6215	2.53774	0.6213	23.5467
0.68327	-0.7133	2.54965	-0.81335	4.23909	-64.4405	6.24162	-0.94674							0.63037	-0.01301	0.6232	-0.04635	0.62256	0.02034		0.6234	24.8806	0.6231	-36.8124	0.6226	13.209	0.6227	-6.13262	0.6225	15.5433
0.68449	1.58768	2.55087	-0.54657	4.2397	-48.1002	6.24223	-0.61326							0.63159	-0.0797	0.6244	0.18708	0.62378	0.85403		0.6246	8.5403	0.6243	-40.1471	0.6238	-5.1322	0.6239	-3.13134	0.6238	5.20555
0.68572	2.28798	2.55209	-1.21352	4.24031	-33.3272	6.24284	-0.8467							0.63281	1.2542	0.6256	-0.17974	0.625	0.22043		0.6258	4.5386	0.6256	-32.4772	0.6251	-5.1322	0.6252	-7.13305	0.625	0.20341
0.68694	2.22128	2.55331	-0.94674	4.24092	-30.1926	6.24345	-0.88004							0.63403	-0.0797	0.6269	0.15373	0.62622	0.82068		0.627	-0.79701	0.6268	-13.1356	0.6263	-28.142	0.6264	-9.80085	0.6262	-1.13049
0.68816	2.45471	2.55453	-1.14682	4.24153	-39.73	6.24406	-0.57991							0.63525	0.5539	0.6281	0.02034	0.62744	0.85403		0.6283	0.20341	0.628	4.87207	0.6275	-41.8145	0.6276	-34.8115	0.6274	-4.46524
0.68938	1.65437	2.55575	-1.11348	4.24214	-50.3678	6.24467	-0.81335							0.63647	0.52055	0.6293	-0.04635	0.62866	-0.44652		0.6295	-4.79872	0.6292	19.545	0.6287	-42.148	0.6288	-41.1476	0.6287	-8.46695
0.6906	3.68857	2.55697	-1.24687	4.24275	-51.9352	6.24528	-0.7133							0.63769	-0.57991	0.6305	-0.0797	0.62988	0.18708		0.6307	-10.1343	0.6304	35.2184	0.6299	-22.4729	0.63	-30.1429	0.6299	-29.1424
0.69182	3.72192	2.55819	-1.34691	4.24336	-46.5662	6.24589	-0.0797							0.63892	-0.51322	0.6317	-0.41318	0.6311	0.12038		0.6319	-33.8111	0.6317	36.8857	0.6312	-7.46652	0.6313	-17.8043	0.6311	-38.4798
0.69304	3.95535	2.55942	-0.81335	4.24397	-44.1318	6.2465	-0.61326							0.64014	-0.51322	0.633	-0.44652	0.63232	0.42051		0.6331	-41.8145	0.6329	39.2201	0.6324	12.542	0.6325	5.20555	0.6323	-29.8094
0.69426	2.6548	2.56064	-1.08013	4.24458	-43.9317	6.24712	-0.78							0.64136	-0.37983	0.6342	0.05369	0.63354	-0.31313		0.6344	-34.8115	0.6341	16.8772	0.6336	29.8827	0.6337	24.5471	0.6335	-17.4708
0.69548	1.58768	2.56186	-0.88004	4.24519	-44.9655	6.24773	-0.67996							0.64258	-1.38026	0.6354	0.35382	0.63476	-0.91339		0.6356	-19.4716	0.6353	18.2111	0.6348	37.2192	0.6349	22.2128	0.6348	-0.46354
0.6967	0.52055	2.56308	-1.11348	4.2458	-42.8646	6.24834	-0.11305							0.6438	0.38716	0.6366	-0.17974	0.63598	-1.28021		0.6368	-1.13049	0.6365	-0.46354	0.636	44.2222	0.6362	42.2213	0.636	23.2132
0.69792	-0.88004	2.5643	-1.04678	4.24641	-35.7949	6.24895	-0.67996							0.64502	-0.31313	0.6378	-0.37983	0.63721	-0.94674		0.638	32.884	0.6378	-1.46396	0.6373	33.2175	0.6374	40.554	0.6372	34.2179
0.69914	2.68815	2.56552	-0.74665	4.24702	-30.1258	6.24956	-0.21309							0.64624	0.32047	0.6391	-0.34648	0.63843	-1.88047		0.6392	38.2196	0.639	-11.1348	0.6385	15.5433	0.6386	22.8798	0.6384	41.5544
0.70036	4.98913	2.56674	-0.98009	4.24763	-30.0592	6.25017	0.02034							0.64746	0.38716	0.6403	0.22043	0.63965	-0.54657		0.6405	42.8883	0.6402	-9.80085	0.6397	8.20683	0.6398	9.54073	0.6396	43.8887
0.70158	6.15629	2.56796	-0.31313	4.24825	-29.9591	6.25078	-0.44652							0.64868	0.52055	0.6415	-0.37983	0.64087	-0.44652		0.6417	39.5535	0.6414	-7.46652	0.6409	0.53689	0.641	3.87165	0.6409	35.5518
0.70281	7.95706	2.56918	-0.94674	4.24886	-26.9578	6.25139	0.02034							0.6499	0.42051	0.6427	-0.21309	0.64209	-0.31313		0.6429	22.8798	0.6426	-40.4806	0.6421	-3.79829	0.6423	-14.136	0.6421	15.8768
0.70403	7.65693	2.5704	-0.41318	4.24947	-24.1233	6.252	0.52055							0.65112	0.15373	0.6439	-0.0797	0.64331	0.38716		0.6441	13.209	0.6439	-41.481	0.6434	-9.1339	0.6435	-2.46439	0.6433	7.53988
0.70525	5.98955	2.57162	-0.57991	4.25008	-21.789	6.25261	-0.31313							0.65234	-0.01301	0.6452	-0.34648	0.64453	1.82111		0.6453	4.5386	0.6451	-36.8124	0.6446	-7.46652	0.6447	-7.8	0.6445	-9.46738
0.70647	4.58896	2.57284	-0.41318	4.25069	-22.4559	6.25322	0.02034							0.65356	-0.11305	0.6464	0.15373	0.64575	1.08746		0.6466	-6.4661	0.6463	-23.8068	0.6458	-18.4712	0.6459	-7.46652	0.6457	1.20384
0.70769	4.18879	2.57406	-0.24644	4.2513	-23.7565	6.25383	0.05369							0.65478	0.02034	0.6476	-0.1464	0.64697	1.08746		0.6478	-3.79829	0.6475	-13.4691	0.647	-39.1467	0.6471	-32.4772	0.647	-1.13049
0.70891	4.22213	2.57528	-0.44652	4.25191	-21.0887	6.25444	-0.34648							0.65601	0.48721	0.6488	-0.31313	0.64819	1.12081		0.649	-8.80043	0.6487	19.2115	0.6482	-39.8137	0.6484	-40.1471	0.6482	-1.46396
0.71013	4.28883	2.57651	-0.41318	4.25252	-18.2208	6.25505	-0.21309							0.65723	-0.41318	0.6501	-0.51322	0.64941	0.6206		0.6502	-8.46695	0.65	33.551	0.6495	-25.4742	0.6496	-35.812	0.6494	-9.46738
0.71135	4.42222	2.57773	-0.7133	4.25313	-18.2875	6.25566	0.25377							0.65845	0.45386	0.6513	0.58725	0.65063	-0.1464		0.6514	-9.1339	0.6512	36.8857	0.6507	-12.8021	0.6508	-23.1399	0.6506	-39.4802
0.71257	4.32218	2.57895	-0.7133	4.25374	-19.3879	6.25627	0.22043							0.65967	-0.41318	0.6525	-0.31313	0.65185	-0.47987		0.6527	-38.4798	0.6524	38.2196	0.6519	10.8746	0.652	-7.46652	0.6518	-41.8145
0.71379	4.0554	2.58017	-0.64661	4.25435	-18.3208	6.25688	0.18708							0.66089	0.08704	0.6537	-0.24644	0.65307	-1.04678		0.6539	-38.1463	0.6536	22.5463	0.6531	27.8819	0.6532	18.2111	0.6531	-21.4725
0.71501	4.98913	2.58139	-0.81335	4.25496	-16.4534	6.25749	0.75399							0.66211	0.42051	0.6549	-0.17974	0.6543	-0.94674		0.6551	-33.1441	0.6549	1.53732	0.6544	34.8849	0.6545	27.8819	0.6543	-8.13348
0.71623	2.82154	2.58261	-0.64661	4.25557	-15.3195	6.2581	-0.04635							0.66333	0.78734	0.6562	-0.24644	0.65552	-0.91339		0.6563	-11.4682	0.6561	-2.79787	0.6556	37.8862	0.6557	39.2201	0.6555	18.8781
0.71745	3.25505	2.58383	-1.01343	4.25618	-15.553	6.25871	0.6206							0.66455	0.38716	0.6574	-0.61326	0.65674	-1.4803		0.6575	10.5412	0.6573	-2.13092	0.6568	39.5535	0.6569	45.8896	0.6567	34.8849
0.71867	2.88823	2.58505	-0.94674	4.25679	-16.7535	6.25933	0.45386							0.66577	0.25377	0.6586	-0.04635	0.65796	-1.34691		0.6588	30.5497	0.6585	-4.46524	0.658	14.5429	0.6581	33.551	0.6579	38.8866
0.7199	2.85488	2.58627	-0.51322	4.2574	-16.9869	6.25994	0.28712							0.66699	0.32047	0.6598	0.28712	0.65918	-0.94674		0.66	39.2201	0.6597	-4.46524	0.6592	3.53817	0.6593	12.8755	0.6592	44.8891
0.72112	2.82154	2.58749	-0.44652	4.25801	-16.5201	6.26055	0.32047							0.66821	0.65395	0.661	-0.27979	0.6604	-0.11305		0.6612	40.2205	0.661	-7.46652	0.6605	-0.13006	0.6606	12.8755	0.6604	46.5565
0.72234	2.35467	2.58871	-0.7133	4.25862	-17.9206	6.26116	0.25377							0.66943	0.05369	0.6623	-1.91382	0.66162	0.15373		0.6624	49.2243	0.6622	-26.1412	0.6617	-2.13092	0.6618	-0.79701	0.6616	15.5433
0.72356	1.92115	2.58993	-0.8467	4.25923	-18.5209	6.26177	0.12038							0.67065	0.25377	0.6635	0.08704	0.66284	0.88738		0.6637	20.212	0.6634	-44.1488	0.6629	-2.79787	0.663	-0.79701	0.6628	10.2077
0.72478	1.18751	2.59115	-0.57991	4.25984	-17.087	6.26238	0.6206							0.67187	-0.67996	0.6647	0.42051	0.66406	0.85403		0.6649	5.53902	0.6646	-39.4802	0.6641	-1.46396	0.6642	3.20469	0.6641	-0.79701
0.726	0.88738	2.59237	-0.57991	4.26046	-15.1528	6.26299	0.82068							0.6731	-0.01301	0.6659	0.25377	0.66528	0.95407		0.6661	0.53689	0.6658	-28.809	0.6653	-3.79829	0.6654	-4.79872	0.6653	-1.13049
0.72722	1.05412	2.59359	0.02034	4.26107	-13.9189	6.2636	0.22043							0.67432	0.08704	0.6671	0.32047	0.6665	0.98742		0.6673	-3.46482	0.6671	-9.46738	0.6666	-32.8107	0.6667	-18.1377	0.6665	-1.79744
0.72844	0.6206	2.59482	-0.21309	4.26168	-13.5521	6.26421	0.65395							0.67554	0.52055	0.6684	-0.1464	0.66772	-0.44652		0.6685	-8.13348	0.6683	11.2081	0.6678	-45.4827	0.6679	-35.4785	0.6677	1.87079
0.72966	1.15416	2.59604	-0.01301	4.26229	-13.4854	6.26482	1.15416							0.67676	0.48721	0.6696	0.38716	0.66894	0.5539		0.6698	-9.1339	0.6695	29.2158	0.669	-35.145	0.6691	-40.8141	0.6689	-7.8
0.73088	0.45386	2.59726	-0.51322	4.2629	-13.1519	6.26543	0.6206							0.67798	-0.21309	0.6708	-0.37983	0.67016	0.15373		0.671	-7.8	0.6707	34.2179	0.6702	-27.4751	0.6703	-27.4751	0.6702	-35.812
0.7321	1.02077	2.59848	0.02034	4.26351	-12.585	6.26604	0.92073							0.6792	0.32047	0.672	0.38716	0.67138	-0.21309		0.6722	-34.4781	0.6719	40.554	0.6714	-4.46524	0.6716	-10.8013	0.6714	-40.1471
0.73332	0.38716	2.5997	-0.78	4.26412	-13.1853	6.26665	1.2542							0.68042	0.68729	0.6732	0.25377	0.67261	-0.88004		0.6734	-42.148	0.6732	33.551	0.6727	17.5441	0.6728	6.53945	0.6726	-32.8107
0.73454	-0.01301	2.60092	-0.64661	4.26473	-13.8856	6.26726	1.15416							0.68164	0.38716	0.6745	0.05369	0.67383	-1.08013		0.6746	-32.8107	0.6744	19.8785	0.6739	28.2154	0.674	26.8815	0.6738	-17.8043
0.73576	-0.31313	2.60214	-0.67996	4.26534	-13.0853	6.26787	1.12081							0.68286	0.48721	0.6757	-0.24644	0.67505	-0.81335		0.6759	-18.1377	0.6756	10.2077	0.6751	35.5518	0.6752	32.2171	0.675	3.20469
0.73698	-1.08013	2.60336	-0.7133	4.26595	-11.7514	6.26848	1.18751							0.68408	0.52055	0.6769	-0.17974	0.67627	-2.31399		0.6771	5.53902	0.6768	3.53817	0.6763	39.887	0.6764	44.2222	0.6763	24.5471
0.73821	-2.1139	2.60458	-0.24644	4.26656	-11.3512	6.26909	0.45386							0.6853	0.12038	0.6781	-0.0797	0.67749	-0.21309		0.6783	21.5459	0.678	6.53945	0.6775	24.2137	0.6777	31.2166	0.6775	30.5497
0.73943	-3.98137	2.6058	-0.04635	4.26717	-10.084	6.2697	0.58725							0.68652	-0.54657	0.6793	0.15373	0.67871	-0.37983		0.6795	37.5527	0.6793	-0.46354	0.6788	18.8781	0.6789	15.8768	0.6787	37.8862
0.74065	-4.1481	2.60702	-0.41318	4.26778	-8.2832	6.27031	0.75399							0.68774	0.02034	0.6806	-0.1464	0.67993	-0.51322		0.6807	43.2218	0.6805	-0.46354	0.68	12.8755	0.6801	10.5412	0.6799	44.5557
0.74187	-2.71416	2.60824	-0.27979	4.26839	-7.51621	6.27092	1.08746							0.68896	0.78734	0.6818	0.35382	0.68115	-0.34648		0.682	39.2201	0.6817	-0.46354	0.6812	0.53689	0.6813	3.20469	0.6811	19.2115
0.74309	-2.64746	2.60946	-0.44652	4.269	-6.54913	6.27154	0.92073							0.69018	0.42051	0.683	0.22043	0.68237	-0.0797		0.6832	31.8836	0.6829	-28.809	0.6824	-4.46524	0.6825	-3.46482	0.6824	9.54073
0.74431	-3.34776	2.61068	-0.1464	4.26961	-7.38282	6.27215	1.42094							0.69141	1.15416	0.6842	-0.11305	0.68359	0.38716		0.6844	11.2081	0.6841	-21.139	0.6836	-5.46567	0.6838	-7.46652	0.6836	4.20512
0.74553	-3.94802	2.61191	-0.21309	4.27022	-8.41659	6.27276	1.12081							0.69263	0.5539	0.6855	0.12038	0.68481	0.32047		0.6856	1.87079	0.6854	-7.13305	0.6849	-8.80043	0.685	-5.79915	0.6848	-0.46354
0.74675	-5.58205	2.61313	-0.04635	4.27083	-8.58333	6.27337	1.45429							0.69385	0.12038	0.6867	0.02034	0.68603	0.88738		0.6868	5.8725	0.6866	20.5454	0.6861	-27.1416	0.6862	-10.1343	0.686	2.87122
0.74797	-6.41574	2.61435	0.48721	4.27144	-0.7133	6.27398	1.18751							0.69507	0.95407	0.6879	0.82068	0.68725	0.75399		0.6881	-5.79915	0.6878	36.5523	0.6873	-45.8162	0.6874	-35.145	0.6872	-11.8017
0.74919	-7.91638	2.61557	0.52055	4.27205	-9.05019	6.27459	0.92073							0.69629	0.18708	0.6891	-0.17974	0.68847	0.78734		0.6893	-6.4661	0.689	35.2184	0.6885	-48.1505	0.6886	-37.4793	0.6885	-0.79701
0.75041	-7.04934	2.61679	0.5539	4.27266	-9.51706	6.2752	1.45429							0.69751	-0.0797	0.6903	0.5539	0.6897	1.05412		0.6905	-10.8013	0.6903	82.2384	0.6898	-30.4763	0.6899	-32.4772	0.6897	-28.4755
0.75163	-6.28235	2.61801	0.35382	4.27328	-9.18358	6.27581	1.75441							0.69873	-0.34648	0.6916	0.85403	0.69092	0.72064		0.6917	-28.142	0.6915	90.5753	0.691	-13.1356	0.6911	-24.4738	0.6909	-39.8137
0.75285	-3.38111	2.61923	0.08704	4.27389	-9.21693	6.27642	2.15459							0.69995	0.52055	0.6928	-0.24644	0.69214	0.42051		0.6929	-37.8128	0.6927	123.589	0.6922	12.8755	0.6923	0.87037	0.6921	-22.1395
0.75407	-0.78	2.62045	0.32047	4.2745	-8.48329	6.27703	1.48763							0.70117	0.02034	0.694	-0.44652	0.69336	-0.1464		0.6942	-36.8124	0.6939	108.249	0.6934	28.5488	0.6935	25.2141	0.6933	-19.1382
0.7553	-0.04635	2.62167	-0.17974	4.27511	-7.84968	6.27764	2.12124							0.70239	0.12038	0.6952	0.28712	0.69458	-0.8467		0.6954	-19.4716	0.6951	172.277	0.6946	36.8857	0.6947	31.5501	0.6946	-3.79829
0.75652	1.55433	2.62289	0.42051	4.27572	-7.91638	6.27825	1.3209							0.70361	-0.0797	0.6964	-0.64661	0.6958	-0.51322		0.6966	12.542	0.6964	236.304	0.6959	40.2205	0.696	34.2179	0.6958	22.2128
0.75774	-0.01301	2.62411	-0.0797	4.27633	-7.44951	6.27886	1.28755							0.70483	0.22043	0.6977	-0.51322	0.69702	-1.14682		0.6978	15.2098	0.6976	378.365	0.6971	32.884	0.6972	42.5548	0.697	38.8866
0.75896	-2.41403	2.62533	0.05369	4.27694	-6.38239	6.27947	1.68772							0.70605	-0.0797	0.6989	0.18708	0.69824	-0.8467		0.6991	29.2158	0.6988	675.158	0.6983	19.8785	0.6984	26.548	0.6982	38.8866
0.76018	-6.04891	2.62655	-0.37983	4.27755	-7.18273	6.28008	1.72107							0.70727	0.5539	0.7001	0.42051	0.69946	-0.91339		0.7003	37.5527	0.7	436.723	0.6995	8.87378	0.6996	10.8746	0.6995	42.5548
0.7614	-7.24943	2.62777	-0.27979	4.27816	-6.98265	6.28069	2.78819							0.7085	0.5539	0.7013	0.85403	0.70068	-0.54657		0.7015	38.5531	0.7012	176.946	0.7007	-3.46482	0.7008	5.53902	0.7007	28.2154
0.76262	-3.94802	2.629	-0.1464	4.27877	-6.48243	6.2813	2.05454							0.70972	1.08746	0.7025	0.12038	0.7019	-0.81335		0.7027	34.8849	0.7025	-112.178	0.702	-12.8021	0.7021	3.87165	0.7019	13.8759
0.76384	-1.61369	2.63022	-0.24644	4.27938	-6.61582	6.28191	1.75441							0.71094	0.98742	0.7038	-0.44652	0.70312	-0.17974		0.7039	18.2111	0.7037	-261.908	0.7032	-7.46652	0.7033	-0.13006	0.7031	3.87165
0.76506	0.52055	2.63144	-0.17974	4.27999	-8.08312	6.28252	1.72107							0.71216	1.42094	0.705	-0.1464	0.70434	0.32047		0.7052	5.53902	0.7049	-269.912	0.7044	-5.1322	0.7045	-6.4661	0.7043	5.20555
0.76628	0.78734	2.63266	-0.11305	4.2806	-6.249	6.28313	2.08789							0.71338	0.75399	0.7062	0.12038	0.70556	0.48721		0.7064	4.5386	0.7061	-251.571	0.7056	-6.79957	0.7057	-8.80043	0.7056	2.20427
0.7675	1.52098	2.63388	0.48721	4.28121	-6.8826	6.28375	2.88823							0.7146	0.45386	0.7074	0.98742	0.70679	1.2542		0.7076	-2.79787	0.7073	-112.178	0.7068	-34.4781	0.707	-24.1403	0.7068	-6.13262
0.76872	1.48763	2.6351	0.22043	4.28182	-7.48286	6.28436	1.55433							0.71582	0.45386	0.7086	0.08704	0.70801	1.15416		0.7088	-5.46567	0.7086	-19.8051	0.7081	-38.1463	0.7082	-39.4802	0.708	-5.1322
0.76994	0.98742	2.63632	0.32047	4.28243	-6.21565	6.28497	2.22128							0.71704	0.18708	0.7099	-0.11305	0.70923	1.2542		0.71	-3.46482	0.7098	53.226	0.7093	-31.4768	0.7094	-39.4802	0.7092	-18.4712
0.77116	0.45386	2.63754	1.42094	4.28304	-5.74879	6.28558	1.9545							0.71826	-0.11305	0.7111	0.45386	0.71045	0.92073		0.7113	-12.8021	0.711	122.922	0.7105	-13.1356	0.7106	-25.1407	0.7104	-46.4832
0.77239	0.25377	2.63876	0.65395	4.28365	-6.71587	6.28619	1.9545							0.71948	-0.41318	0.7123	0.22043	0.71167	0.28712		0.7125	-42.4815	0.7122	220.964	0.7117	-0.79701	0.7118	-7.13305	0.7117	-42.4815
0.77361	0.52055	2.63998	0.82068	4.28426	-5.6154	6.2868	2.15459							0.7207	0.42051	0.7135	-0.27979	0.71289	-0.37983		0.7137	-41.8145	0.7134	261.982	0.7129	17.2107	0.7131	13.8759	0.7129	-26.8081
0.77483	0.68729	2.6412	0.98742	4.28488	-5.28192	6.28741	2.12124							0.72192	0.98742	0.7147	-1.68038	0.71411	0.38716		0.7149	-33.8111	0.7147	297.997	0.7142	33.2175	0.7143	28.8823	0.7141	-6.13262
0.77605	-0.47987	2.64242	0.02034	4.28549	-5.88218	6.28802	1.72107							0.72314	0.52055	0.716	-0.37983	0.71533	-0.78		0.7161	-10.1343	0.7159	190.618	0.7154	29.2158	0.7155	36.2188	0.7153	12.542
0.77727	0.02034	2.64364	0.82068	4.2861	-4.51493	6.28863	2.22128							0.72436	0.32047	0.7172	-0.01301	0.71655	-6.1823		0.7174	5.20555	0.7171	55.8938	0.7166	29.2158	0.7167	38.5531	0.7165	31.8836
0.77849	-0.04635	2.64486	0.48721	4.28671	-5.31527	6.28924	2.38802							0.72559	0.58725	0.7184	-0.17974	0.71777	-1.14682		0.7186	23.5467	0.7183	-63.1569	0.7178	15.2098	0.7179	35.2184	0.7178	36.2188
0.77971	0.15373	2.64608	0.72064	4.28732	-5.41531	6.28985	1.75441							0.72681	0.58725	0.7196	0.28712	0.71899	-0.7133		0.7198	39.2201	0.7195	-141.19	0.719	6.20597	0.7192	28.8823	0.719	38.2196
0.78093	-0.57991	2.64731	0.15373	4.28793	-4.74836	6.29046	2.28798							0.72803	0.6206	0.7209	0.15373	0.72021	-0.64661		0.721	41.2209	0.7208	-130.852	0.7203	2.53774	0.7204	8.5403	0.7202	40.554
0.78215	-0.61326	2.64853	0.25377	4.28854	-4.64832	6.29107	2.12124							0.72925	0.6206	0.7221	0.18708	0.72143	-0.27979		0.7222	42.5548	0.722	-112.845	0.7215	-10.1343	0.7216	1.53732	0.7214	21.8793
0.78337	-1.04678	2.64975	0.28712	4.28915	-5.21523	6.29168	1.68772							0.73047	0.12038	0.7233	0.38716	0.72265	-0.7133		0.7235	16.5437	0.7232	-69.1595	0.7227	-8.80043	0.7228	-3.79829	0.7226	15.8768
0.78459	-0.21309	2.65097	0.38716	4.28976	-4.54827	6.29229	2.32132							0.73169	0.12038	0.7245	0.78734	0.72388	0.75399		0.7247	1.87079	0.7244	-12.4687	0.7239	-11.1348	0.724	-3.13134	0.7239	10.5412
0.78581	0.28712	2.65219	0.82068	4.29037	-4.11476	6.2929	2.28798							0.73291	0.28712	0.7257	0.02034	0.7251	1.12081		0.7259	3.20469	0.7257	27.2149	0.7252	-6.79957	0.7253	-9.1339	0.7251	4.87207
0.78703	-0.04635	2.65341	0.75399	4.29098	-4.74836	6.29351	2.22128							0.73413	0.6206	0.727	0.75399	0.72632	1.65437		0.7271	0.53689	0.7269	-24.4738	0.7264	-34.8115	0.7265	-11.8017	0.7263	0.87037
0.78825	2.28798	2.65463	1.05412	4.29159	-4.24815	6.29412	2.48806							0.73535	1.92115	0.7282	0.08704	0.72754	1.45429		0.7283	-3.79829	0.7281	-313.597	0.7276	-46.8166	0.7277	-37.1459	0.7275	-1.46396
0.78948	5.42265	2.65585	0.45386	4.2922	-4.41488	6.29473	2.12124							0.73657	0.98742	0.7294	0.28712	0.72876	1.08746		0.7296	-21.4725	0.7293	-563.37	0.7288	-44.8158	0.7289	-39.1467	0.7287	-4.13177
0.7907	9.35766	2.65707	0.08704	4.29281	-5.04849	6.29534	2.32132							0.73779	0.65395	0.7306	-0.31313	0.72998	1.15416		0.7308	-10.4678	0.7305	-428.98	0.73	-29.8094	0.7301	-29.4759	0.73	-33.8111
0.79192	18.2281	2.65829	1.38759	4.29342	-5.04849	6.29596	2.6548							0.73901	-0.61326	0.7318	0.82068	0.7312	0.28712		0.732	-28.142	0.7318	-292.255	0.7313	-11.1348	0.7314	-23.8068	0.7312	-35.812
0.79314	26.665	2.65951	1.45429	4.29403	-4.18145	6.29657	3.32175							0.74023	0.78734	0.7331	-0.04635	0.73242	0.22043		0.7332	-39.4802	0.733	-24.1403	0.7325	16.2102	0.7326	3.53817	0.7324	-27.8085
0.79436	35.3354	2.66073	1.88781	4.29464	-5.14853	6.29718	2.28798							0.74145	0.45386	0.7343	0.65395	0.73364	-0.64661		0.7345	-31.4768	0.7342	-151.528	0.7337	17.2107	0.7338	23.5467	0.7336	-10.1343
0.79558	11.8254	2.66195	1.72107	4.29525	-4.68166	6.29779	3.05497							0.74267	1.08746	0.7355	0.6206	0.73486	-1.08013		0.7357	-18.4712	0.7354	-68.4925	0.7349	39.5535	0.735	32.884	0.7349	2.53774
0.7968	-13.0519	2.66317	1.65437	4.29586	-3.68124	6.2984	3.15501							0.7439	0.38716	0.7367	0.15373	0.73608	-0.94674		0.7369	-8.46695	0.7366	39.5535	0.7361	41.8879	0.7362	38.5531	0.7361	21.5459
0.79802	-46.166	2.6644	1.35424	4.29647	-4.11476	6.29901	2.38802							0.74512	0.6206	0.7379	0.38716	0.7373	-1.24687		0.7381	19.8785	0.7379	-44.8158	0.7374	22.5463	0.7375	43.8887	0.7373	31.5501
0.79924	-75.7787	2.66562	1.15416	4.29709	-3.68124	6.29962	2.95493							0.74634	-0.98009	0.7392	0.52055	0.73852	-0.64661		0.7393	33.2175	0.7391	-31.4768	0.7386	11.2081	0.7387	20.8789	0.7385	39.5535
0.80046	-91.1185	2.66684	1.2542	4.2977	-2.8809	6.30023	3.75527							0.74756	0.42051	0.7404	0.45386	0.73974	-0.41318		0.7406	39.5535	0.7403	-33.8111	0.7398	1.87079	0.7399	16.8772	0.7397	37.5527
0.80168	-95.1869	2.66806	0.42051	4.29831	-3.44781	6.30084	2.75484							0.74878	0.15373	0.7416	0.35382	0.74096	0.28712		0.7418	42.8883	0.7415	-31.8102	0.741	-2.79787	0.7411	7.53988	0.741	28.2154
0.8029	-71.2434	2.66928	0.42051	4.29892	-3.38111	6.30145	3.02162							0.75	1.12081	0.7428	0.32047	0.74219	0.85403		0.743	24.5471	0.7427	-66.1582	0.7422	-9.80085	0.7424	-14.136	0.7422	10.5412
0.80412	-41.2306	2.6705	0.72064	4.29953	-2.78085	6.30206	2.98827							0.75122	0.88738	0.744	0.25377	0.74341	0.88738		0.7442	10.8746	0.744	-58.8218	0.7435	-12.8021	0.7436	-1.13049	0.7434	4.20512
0.80534	-11.5513	2.67172	0.88738	4.30014	-3.88132	6.30267	2.38802							0.75244	1.02077	0.7453	0.65395	0.74463	0.75399		0.7454	-0.13006	0.7452	-46.1497	0.7447	-14.803	0.7448	-7.46652	0.7446	-4.13177
0.80656	-4.24815	2.67294	0.88738	4.30075	-3.04763	6.30328	3.12166							0.75366	1.12081	0.7465	0.28712	0.74585	1.12081		0.7467	-5.1322	0.7464	-25.1407	0.7459	-20.8056	0.746	-9.80085	0.7458	-7.46652
0.80779	-26.2909	2.67416	0.52055	4.30136	-3.48115	6.30389	3.15501							0.75488	1.08746	0.7477	0.75399	0.74707	2.15459		0.7479	-9.1339	0.7476	-3.79829	0.7471	-44.8158	0.7472	-31.4768	0.7471	-7.13305
0.80901	-37.2956	2.67538	1.05412	4.30197	-3.01429	6.3045	2.98827							0.7561	1.35424	0.7489	0.45386	0.74829	0.65395		0.7491	-7.46652	0.7488	53.5595	0.7483	-39.8137	0.7485	-39.8137	0.7483	-2.46439
0.81023	-27.4247	2.6766	1.15416	4.30258	-2.64746	6.30511	3.58853							0.75732	2.12124	0.7501	1.55433	0.74951	0.72064		0.7503	-7.13305	0.7501	48.2239	0.7496	-25.8077	0.7497	-31.4768	0.7495	-24.4738
0.81145	-22.1558	2.67782	2.08789	4.30319	-2.8809	6.30572	3.85531							0.75854	0.72064	0.7514	-0.0797	0.75073	0.48721		0.7515	-23.8068	0.7513	33.2175	0.7508	-15.4699	0.7509	-20.8056	0.7507	-40.4806
0.81267	-25.3905	2.67904	1.88781	4.3038	-3.74793	6.30633	3.42179							0.75976	1.12081	0.7526	0.18708	0.75195	0.02034		0.7528	-46.1497	0.7525	31.5501	0.752	8.5403	0.7521	-2.79787	0.7519	-38.4798
0.81389	-23.7898	2.68026	1.78776	4.30441	-4.1481	6.30694	4.15544							0.76099	1.05412	0.7538	0.32047	0.75317	-0.8467		0.754	-41.481	0.7537	16.5437	0.7532	35.8853	0.7533	11.8751	0.7532	-24.1403
0.81511	-18.3208	2.68149	1.78776	4.30502	-3.78128	6.30755	3.9887							0.76221	1.12081	0.755	0.32047	0.75439	-0.24644		0.7552	-30.1429	0.7549	7.87335	0.7545	38.2196	0.7546	29.2158	0.7544	-3.13134
0.81633	-20.355	2.68271	1.35424	4.30563	-3.78128	6.30817	4.15544							0.76343	0.05369	0.7563	0.08704	0.75561	-0.64661		0.7564	-13.8026	0.7562	5.20555	0.7557	37.5527	0.7558	40.554	0.7556	23.5467
0.81755	-24.9236	2.68393	2.25463	4.30624	-4.11476	6.30878	4.15544							0.76465	0.65395	0.7575	0.12038	0.75683	-0.8467		0.7576	4.87207	0.7574	-7.13305	0.7569	49.5578	0.757	40.2205	0.7568	32.5505
0.81877	-21.1554	2.68515	1.72107	4.30685	-3.38111	6.30939	4.55561							0.76587	0.98742	0.7587	0.95407	0.75805	-1.08013		0.7589	26.548	0.7586	-2.13092	0.7581	20.212	0.7582	29.2158	0.758	38.2196
0.81999	-16.2199	2.68637	1.68772	4.30746	-3.41446	6.31	4.08874							0.76709	1.02077	0.7599	0.48721	0.75928	-0.04635		0.7601	33.8845	0.7598	-18.1377	0.7593	17.8776	0.7594	14.2094	0.7593	40.2205
0.82121	-17.2203	2.68759	1.85446	4.30807	-4.18145	6.31061	4.7557							0.76831	1.78776	0.7611	0.38716	0.7605	0.08704		0.7613	34.5514	0.7611	-0.79701	0.7606	22.8798	0.7607	11.2081	0.7605	27.2149
0.82243	-17.4871	2.68881	1.52098	4.30868	-3.34776	6.31122	5.72277							0.76953	2.22128	0.7624	2.42137	0.76172	0.22043		0.7625	43.2218	0.7623	-35.145	0.7618	19.545	0.7619	4.87207	0.7617	20.8789
0.82365	-14.2524	2.69003	1.48763	4.3093	-3.28107	6.31183	4.0554							0.77075	1.28755	0.7636	0.72064	0.76294	0.28712		0.7637	9.87421	0.7635	-32.4772	0.763	16.8772	0.7631	1.53732	0.7629	8.5403
0.82488	-11.9848	2.69125	1.45429	4.30991	-3.31441	6.31244	4.72235							0.77197	1.9545	0.7648	0.5539	0.76416	0.85403		0.765	0.53689	0.7647	-27.8085	0.7642	20.8789	0.7643	-3.13134	0.7641	-3.13134
0.8261	-14.3191	2.69247	1.82111	4.31052	-3.71459	6.31305	4.78904							0.77319	1.62102	0.766	0.38716	0.76538	0.85403		0.7662	-2.13092	0.7659	-18.4712	0.7654	37.5527	0.7655	-5.1322	0.7654	-0.46354
0.82732	-14.0857	2.69369	1.58768	4.31113	-3.41446	6.31366	4.45557							0.77441	1.82111	0.7672	0.82068	0.7666	1.38759		0.7674	-8.46695	0.7672	1.20384	0.7667	-11.4682	0.7668	-17.8043	0.7666	-5.46567
0.82854	-12.1515	2.69491	1.38759	4.31174	-3.74793	6.31427	4.78904							0.77563	1.12081	0.7685	0.22043	0.76782	0.78734		0.7686	-18.4712	0.7684	15.8768	0.7679	17.5441	0.768	-43.8154	0.7678	-2.79787
0.82976	-11.718	2.69613	1.78776	4.31235	-3.54785	6.31488	5.35595							0.77685	1.42094	0.7697	0.45386	0.76904	1.12081		0.7699	-15.8034	0.7696	32.884	0.7691	31.2166	0.7692	-43.8154	0.769	-10.1343
0.83098	-13.7188	2.69735	1.62102	4.31296	-3.54785	6.31549	5.25591							0.77808	1.92115	0.7709	0.08704	0.77026	0.72064		0.7711	-29.4759	0.7708	38.8866	0.7703	65.5646	0.7704	-27.4751	0.7703	-42.148
0.8322	-12.9185	2.69858	2.25463	4.31357	-3.78128	6.3161	5.58938							0.7793	1.98785	0.7721	0.52055	0.77148	0.45386		0.7723	-43.1484	0.772	38.2196	0.7715	116.586	0.7716	-8.80043	0.7715	-37.1459
0.83342	-9.88388	2.6998	1.82111	4.31418	-4.08141	6.31671	5.88951							0.78052	2.88823	0.7733	0.52055	0.7727	1.88781		0.7735	-42.8149	0.7733	31.2166	0.7728	172.277	0.7729	6.87293	0.7727	-30.4763
0.83464	-10.5175	2.70102	2.32132	4.31479	-2.8809	6.31732	5.42265							0.78174	2.35467	0.7746	0.5539	0.77392	-0.44652		0.7747	-33.4776	0.7745	16.8772	0.774	263.983	0.7741	27.2149	0.7739	-12.4687
0.83586	-11.5513	2.70224	1.92115	4.3154	-3.18102	6.31793	5.72277							0.78296	2.28798	0.7758	0.25377	0.77514	0.15373		0.776	-41.1476	0.7757	13.5424	0.7752	442.392	0.7753	36.2188	0.7751	1.87079
0.83708	-10.6175	2.70346	1.68772	4.31601	-1.91382	6.31854	6.32303							0.78418	1.48763	0.777	-0.34648	0.77637	-0.41318		0.7772	-3.13134	0.7769	6.53945	0.7764	663.153	0.7765	39.5535	0.7764	21.5459
0.8383	-9.78384	2.70468	2.18793	4.31662	-2.94759	6.31915	5.35595							0.7854	4.52226	0.7782	0.52055	0.77759	-0.31313		0.7784	11.8751	0.7781	1.20384	0.7776	451.062	0.7778	36.8857	0.7776	33.2175
0.83952	-9.81719	2.7059	2.52141	4.31723	-2.84755	6.31976	5.95621							0.78662	2.28798	0.7794	0.72064	0.77881	-0.17974		0.7796	31.2166	0.7794	-5.1322	0.7789	238.972	0.779	14.8763	0.7788	41.5544
0.84074	-8.51663	2.70712	2.45471	4.31784	-3.14768	6.32038	6.32303							0.78784	2.78819	0.7807	0.92073	0.78003	0.45386		0.7808	33.551	0.7806	-6.13262	0.7801	-46.8166	0.7802	9.87421	0.78	40.8874
0.84197	-7.31612	2.70834	2.82154	4.31845	-2.24729	6.32099	6.52312							0.78906	2.68815	0.7819	1.08746	0.78125	0.68729		0.7821	33.2175	0.7818	-8.13348	0.7813	-176.872	0.7814	13.8759	0.7812	20.8789
0.84319	-7.34947	2.70956	2.28798	4.31906	-2.84755	6.3216	6.58981							0.79028	2.68815	0.7831	0.82068	0.78247	0.75399		0.7833	14.5429	0.783	-33.8111	0.7825	-332.939	0.7826	9.20725	0.7825	2.53774
0.84441	-8.31655	2.71078	2.68815	4.31967	-2.8809	6.32221	7.12337							0.7915	2.22128	0.7843	1.02077	0.78369	1.12081		0.7845	2.20427	0.7842	-23.1399	0.7837	-283.918	0.7839	-9.46738	0.7837	1.87079
0.84563	-8.75007	2.712	2.62145	4.32028	-2.41403	6.32282	6.65651							0.79272	2.98827	0.7855	0.38716	0.78491	1.08746		0.7857	-11.4682	0.7855	-20.8056	0.785	-173.204	0.7851	-6.4661	0.7849	-1.13049
0.84685	-6.9493	2.71322	2.82154	4.32089	-3.04763	6.32343	7.02333							0.79394	3.25505	0.7868	1.28755	0.78613	1.42094		0.7869	-7.13305	0.7867	-11.1348	0.7862	-123.183	0.7863	-6.79957	0.7861	-7.8
0.84807	-5.01514	2.71444	2.28798	4.32151	-2.61412	6.32404	7.92371							0.79517	3.72192	0.788	1.05412	0.78735	0.98742		0.7882	-5.79915	0.7879	-3.46482	0.7874	-69.493	0.7875	-38.4798	0.7873	3.87165
0.84929	-6.51578	2.71566	1.9545	4.32212	-2.31399	6.32465	7.72363							0.79639	3.72192	0.7892	0.85403	0.78857	0.98742		0.7894	-6.13262	0.7891	28.2154	0.7886	-6.79957	0.7887	-39.1467	0.7886	-9.1339
0.85051	-7.68294	2.71689	2.22128	4.32273	-3.01429	6.32526	8.42393							0.79761	3.85531	0.7904	0.45386	0.78979	1.35424		0.7906	-13.1356	0.7904	42.5548	0.7899	82.2384	0.79	-39.8137	0.7898	-27.4751
0.85173	-8.9168	2.71811	1.75441	4.32334	-2.61412	6.32587	8.85744							0.79883	3.75527	0.7917	0.65395	0.79101	1.02077		0.7918	-38.4798	0.7916	33.551	0.7911	151.601	0.7912	-20.8056	0.791	-35.4785
0.85295	-7.5829	2.71933	2.78819	4.32395	-2.31399	6.32648	9.82452							0.80005	5.02248	0.7929	-0.17974	0.79223	1.05412		0.793	-48.1505	0.7928	44.2222	0.7923	218.963	0.7924	4.87207	0.7922	-29.8094
0.85417	-6.64917	2.72055	2.82154	4.32456	-2.71416	6.32709	9.02418							0.80127	4.52226	0.7941	0.5539	0.79345	0.32047		0.7943	-46.8166	0.794	24.8806	0.7935	237.971	0.7936	25.5476	0.7934	-16.1369
0.85539	-6.48243	2.72177	2.98827	4.32517	-2.71416	6.3277	10.4915							0.80249	4.7557	0.7953	1.08746	0.79468	-0.11305		0.7955	-23.1399	0.7952	12.2085	0.7947	220.964	0.7948	33.8845	0.7947	-5.46567
0.85661	-5.28192	2.72299	2.78819	4.32578	-2.01386	6.32831	10.1247							0.80371	4.98913	0.7965	0.5539	0.7959	-2.01386		0.7967	-5.79915	0.7965	7.2064	0.796	102.914	0.7961	41.5544	0.7959	22.5463
0.85783	-5.34862	2.72421	2.98827	4.32639	-2.54742	6.32892	10.6582							0.80493	4.78904	0.7978	0.88738	0.79712	-0.44652		0.7979	13.8759	0.7977	-3.46482	0.7972	26.2145	0.7973	36.2188	0.7971	34.2179
0.85905	-5.64874	2.72543	3.02162	4.327	-2.8809	6.32953	11.4919							0.80615	3.12166	0.799	1.88781	0.79834	0.35382		0.7991	27.8819	0.7989	-8.46695	0.7984	-94.8371	0.7985	21.2124	0.7983	41.2209
0.86028	-4.58162	2.72665	3.3551	4.32761	-2.8142	6.33014	12.1922							0.80737	6.0896	0.8002	1.52098	0.79956	-0.17974		0.8004	38.5531	0.8001	-7.8	0.7996	-112.511	0.7997	11.5416	0.7995	41.5544
0.8615	-4.64832	2.72787	3.75527	4.32822	-2.58077	6.33075	11.9254							0.80859	6.52312	0.8014	1.05412	0.80078	0.12038		0.8016	44.8891	0.8013	-4.79872	0.8008	-125.183	0.8009	6.20597	0.8008	30.2162
0.86272	-3.88132	2.72909	3.58853	4.32883	-2.84755	6.33136	12.7258							0.80981	6.28968	0.8026	0.85403	0.802	0.52055		0.8028	42.8883	0.8026	-23.8068	0.8021	-295.256	0.8022	6.20597	0.802	14.5429
0.86394	-4.28149	2.73031	3.85531	4.32944	-2.38068	6.33197	12.6924							0.81103	6.85659	0.8039	1.3209	0.80322	1.18751		0.804	15.2098	0.8038	-30.4763	0.8033	-513.015	0.8034	-7.46652	0.8032	16.2102
0.86516	-4.01471	2.73153	3.52184	4.33005	-2.34734	6.33259	13.7929							0.81225	7.25676	0.8051	1.12081	0.80444	0.78734		0.8053	18.8781	0.805	-25.8077	0.8045	-390.63	0.8046	-5.79915	0.8044	-0.13006
0.86638	-4.34819	2.73275	5.18921	4.33066	-2.8142	6.3332	15.0267							0.81348	8.29054	0.8063	1.12081	0.80566	1.62102		0.8065	34.5514	0.8062	-19.1382	0.8057	-279.583	0.8058	-9.46738	0.8057	-2.13092
0.8676	-4.61497	2.73398	3.82196	4.33127	-2.64746	6.33381	15.2268							0.8147	8.62401	0.8075	1.82111	0.80688	1.28755		0.8077	15.5433	0.8074	-7.13305	0.8069	-205.218	0.807	-28.142	0.8069	-8.13348
0.86882	-4.74836	2.7352	3.85531	4.33188	-2.44738	6.33442	16.3273							0.81592	9.35766	0.8087	1.05412	0.8081	2.48806		0.8089	33.8845	0.8087	21.5459	0.8082	-177.873	0.8083	-42.8149	0.8081	-4.46524
0.87004	-4.51493	2.73642	3.65523	4.33249	-2.71416	6.33503	17.8613							0.81714	9.62444	0.81	1.2542	0.80932	1.75441		0.8101	46.223	0.8099	32.884	0.8094	-140.523	0.8095	-46.1497	0.8093	-22.4729
0.87126	-3.91467	2.73764	3.88866	4.3331	-2.31399	6.33564	18.7283							0.81836	9.69113	0.8112	1.52098	0.81054	2.0212		0.8114	59.2286	0.8111	42.8883	0.8106	-100.84	0.8107	-28.142	0.8105	-46.4832
0.87248	-4.64832	2.73886	3.75527	4.33372	-2.1806	6.33625	22.3632							0.81958	9.82452	0.8124	1.92115	0.81177	1.22085		0.8126	54.5599	0.8123	43.5552	0.8118	-52.4857	0.8119	-11.4682	0.8118	-41.481
0.8737	-4.68166	2.74008	4.28883	4.33433	-2.8809	6.33686	27.5654							0.8208	11.692	0.8136	2.48806	0.81299	0.52055		0.8138	98.5787	0.8135	31.8836	0.813	-8.13348	0.8132	13.209	0.813	-28.4755
0.87492	-3.78128	2.7413	3.9887	4.33494	-2.34734	6.33747	31.0669							0.82202	12.5257	0.8148	1.48763	0.81421	0.02034		0.815	170.276	0.8148	10.5412	0.8143	13.209	0.8144	26.8815	0.8142	-8.80043
0.87614	-3.88132	2.74252	4.22213	4.33555	-2.24729	6.33808	32.9677							0.82324	13.1926	0.8161	1.08746	0.81543	-0.0797		0.8162	284.658	0.816	2.87122	0.8155	12.542	0.8156	36.5523	0.8154	9.87421
0.87737	-4.04806	2.74374	3.9887	4.33616	-2.51407	6.33869	36.069							0.82446	13.4927	0.8173	1.85446	0.81665	-0.47987		0.8175	542.435	0.8172	-2.46439	0.8167	7.53988	0.8168	44.5557	0.8166	27.5484
0.87859	-3.84798	2.74496	4.45557	4.33677	-2.04721	6.3393	37.3696							0.82568	14.193	0.8185	2.18793	0.81787	-0.04635		0.8187	627.471	0.8184	-7.46652	0.8179	3.20469	0.818	44.8891	0.8179	33.551
0.87981	-3.54785	2.74618	4.82239	4.33738	-1.81377	6.33991	38.5034							0.8269	16.7942	0.8197	2.28798	0.81909	0.35382		0.8199	462.734	0.8196	-3.13134	0.8191	-10.4678	0.8193	9.87421	0.8191	38.8866
0.88103	-2.51407	2.7474	5.88951	4.33799	-2.71416	6.34052	40.0374							0.82812	18.1948	0.8209	1.98785	0.82031	0.58725		0.8211	300.998	0.8209	-1.79744	0.8204	9.54073	0.8205	4.20512	0.8203	39.887
0.88225	-2.94759	2.74862	4.7557	4.3386	-2.34734	6.34113	40.5043							0.82934	20.8626	0.8222	2.95493	0.82153	0.98742		0.8223	-25.4742	0.8221	-21.139	0.8216	6.87293	0.8217	0.53689	0.8215	15.2098
0.88347	-2.71416	2.74984	4.85574	4.33921	-1.61369	6.34174	39.3705							0.83057	22.1965	0.8234	1.98785	0.82275	1.15416		0.8236	-168.869	0.8233	-42.148	0.8228	-11.1348	0.8229	-9.1339	0.8227	6.87293
0.88469	-3.34776	2.75107	6.0229	4.33982	-2.14725	6.34235	38.5034							0.83179	22.3299	0.8246	2.45471	0.82397	1.62102		0.8248	-246.235	0.8245	-40.8141	0.824	-11.4682	0.8241	9.54073	0.824	5.8725
0.88591	-3.28107	2.75229	5.58938	4.34043	-1.81377	6.34296	36.3692							0.83301	23.6971	0.8258	2.28798	0.82519	2.05454		0.826	-202.216	0.8258	-25.4742	0.8253	-13.8026	0.8254	-7.8	0.8252	2.20427
0.88713	-3.01429	2.75351	6.25634	4.34104	-1.78043	6.34357	36.6026							0.83423	26.1982	0.8271	2.42137	0.82641	3.75527		0.8272	-110.51	0.827	-11.1348	0.8265	-43.4819	0.8266	-7.13305	0.8264	-0.13006
0.88835	-2.91424	2.75473	6.0229	4.34165	-2.04721	6.34418	38.4701							0.83545	28.5992	0.8283	2.72149	0.82763	1.82111		0.8284	-92.8363	0.8282	17.8776	0.8277	-41.481	0.8278	-41.1476	0.8276	-0.46354
0.88957	-3.04763	2.75595	6.45642	4.34226	-1.74708	6.3448	42.305							0.83667	31.9006	0.8295	2.85488	0.82886	1.42094		0.8297	-23.1399	0.8294	30.5497	0.8289	-31.8102	0.829	-45.4827	0.8288	-0.79701
0.89079	-3.5145	2.75717	6.82324	4.34287	-0.81335	6.34541	48.8078							0.83789	35.5021	0.8307	3.12166	0.83008	1.18751		0.8309	6.20597	0.8306	38.2196	0.8301	-15.8034	0.8302	-33.8111	0.8301	-37.1459
0.89201	-3.38111	2.75839	6.82324	4.34348	-2.01386	6.34602	57.745							0.83911	41.1712	0.8319	3.95535	0.8313	0.88738		0.8321	-31.8102	0.8319	40.554	0.8314	-3.13134	0.8315	-19.1382	0.8313	-42.4815
0.89323	-2.78085	2.75961	7.02333	4.34409	-1.71373	6.34663	67.1156							0.84033	46.2067	0.8332	3.38845	0.83252	1.08746		0.8333	-20.4721	0.8331	38.8866	0.8326	39.887	0.8327	1.20384	0.8325	-35.812
0.89446	-2.34734	2.76083	6.85659	4.3447	1.22085	6.34724	77.8202							0.84155	51.9758	0.8344	3.9887	0.83374	0.58725		0.8345	-19.1382	0.8343	17.5441	0.8338	32.2171	0.8339	21.8793	0.8337	-15.8034
0.89568	-3.14768	2.76205	7.19007	4.34531	-1.08013	6.34785	88.258							0.84277	58.1451	0.8356	3.62188	0.83496	0.05369		0.8358	3.53817	0.8355	4.5386	0.835	47.557	0.8351	37.2192	0.8349	1.20384
0.8969	-3.24772	2.76327	7.75698	4.34593	-1.4136	6.34846	100.363							0.84399	67.7826	0.8368	4.32218	0.83618	0.22043		0.837	36.8857	0.8367	7.2064	0.8362	40.8874	0.8363	34.2179	0.8362	20.212
0.89812	-3.38111	2.76449	7.4235	4.34654	-0.98009	6.34907	111.701							0.84521	81.6885	0.838	1.72107	0.8374	0.35382		0.8382	88.5744	0.838	0.53689	0.8375	32.5505	0.8376	36.8857	0.8374	34.5514
0.89934	-3.48115	2.76571	8.62401	4.34715	-1.38026	6.34968	124.007							0.84643	101.697	0.8393	5.12252	0.83862	0.58725		0.8394	124.923	0.8392	-0.13006	0.8387	15.8768	0.8388	20.212	0.8386	41.8879
0.90056	-3.14768	2.76693	8.72405	4.34776	-1.61369	6.35029	138.146							0.84766	112.702	0.8405	5.12252	0.83984	0.5539		0.8407	155.936	0.8404	-5.46567	0.8399	9.54073	0.84	6.53945	0.8398	36.2188
0.90178	-2.48073	2.76815	8.99083	4.34837	-0.8467	6.3509	157.087							0.84888	73.4517	0.8417	5.72277	0.84106	1.55433		0.8419	143.598	0.8416	-2.13092	0.8411	2.20427	0.8412	1.20384	0.8411	20.8789
0.903	-2.08056	2.76938	9.22427	4.34898	-1.11348	6.35151	179.03							0.8501	14.76	0.8429	5.12252	0.84228	1.52098		0.8431	93.91	0.8428	-34.8115	0.8423	1.53732	0.8424	-5.1322	0.8423	2.53774
0.90422	-2.61412	2.7706	9.99126	4.34959	-1.58034	6.35212	156.32							0.85132	-74.0112	0.8441	3.3551	0.8435	2.52141		0.8443	12.542	0.8441	-38.1463	0.8436	-6.79957	0.8437	-3.79829	0.8435	5.20555
0.90544	-2.74751	2.77182	10.258	4.3502	-1.18017	6.35273	100.963							0.85254	-18.9544	0.8454	6.58981	0.84472	2.72149		0.8455	-39.1467	0.8453	-37.4793	0.8448	-3.79829	0.8449	-9.1339	0.8447	-1.13049
0.90666	-2.64746	2.77304	10.9583	4.35081	-1.44695	6.35334	55.6774							0.85376	-6.1823	0.8466	6.32303	0.84595	3.02162		0.8468	-145.192	0.8465	-17.8043	0.846	-18.4712	0.8461	-12.4687	0.8459	-10.8013
0.90788	-2.38068	2.77426	12.1588	4.35142	-2.01386	6.35395	43.9057							0.85498	-32.727	0.8478	7.32346	0.84717	2.45471		0.848	-309.929	0.8477	2.20427	0.8472	-30.4763	0.8473	-35.812	0.8472	-6.13262
0.9091	-2.54742	2.77548	12.1922	4.35203	-1.21352	6.35456	24.5975							0.8562	-34.9946	0.849	7.02333	0.84839	2.45471		0.8492	-635.067	0.8489	24.5471	0.8484	-29.8094	0.8486	-43.8154	0.8484	-10.4678
0.91032	-2.54742	2.7767	12.8258	4.35264	-1.4803	6.35517	-24.5568							0.85742	-27.9249	0.8502	8.0571	0.84961	2.12124		0.8504	-592.716	0.8502	35.2184	0.8497	-21.806	0.8498	-40.1471	0.8496	-32.8107
0.91155	-3.04763	2.77792	13.7262	4.35325	-1.54699	6.35578	-66.6414							0.85864	-16.8202	0.8515	8.35723	0.85083	2.12124		0.8516	-408.971	0.8514	42.5548	0.8509	-8.46695	0.851	-24.4738	0.8508	-44.4823
0.91277	-2.58077	2.77914	14.5265	4.35386	-1.4136	6.35639	-72.1771							0.85986	0.58725	0.8527	9.25762	0.85205	2.18793		0.8529	-326.269	0.8526	37.5527	0.8521	13.209	0.8522	-14.803	0.852	-40.1471
0.91399	-2.74751	2.78036	15.627	4.35447	-1.18017	6.35701	-74.0112							0.86108	32.8677	0.8539	9.69113	0.85327	1.58768		0.8541	-235.897	0.8538	21.5459	0.8533	32.2171	0.8534	7.53988	0.8533	-23.4733
0.91521	-2.8142	2.78158	15.8938	4.35508	-1.61369	6.35762	-67.6752							0.8623	60.7796	0.8551	10.4581	0.85449	1.12081		0.8553	-63.1569	0.855	14.2094	0.8545	40.8874	0.8547	22.8798	0.8545	-6.4661
0.91643	-2.41403	2.7828	16.7608	4.35569	-1.4136	6.35823	-49.3674							0.86352	63.6475	0.8563	11.4586	0.85571	1.52098		0.8565	36.8857	0.8563	9.54073	0.8558	45.2226	0.8559	32.884	0.8557	19.545
0.91765	-2.94759	2.78402	16.394	4.3563	-0.78	6.35884	-39.163							0.86474	33.2679	0.8576	12.0255	0.85693	2.25463		0.8577	-89.5015	0.8575	2.87122	0.857	42.8883	0.8571	35.5518	0.8569	30.2162
0.91887	-2.58077	2.78524	18.795	4.35691	-1.64704	6.35945	-38.2293							0.86597	26.0981	0.8588	13.4594	0.85815	1.55433		0.859	88.241	0.8587	-8.13348	0.8582	26.548	0.8583	26.548	0.8581	36.2188
0.92009	-2.94759	2.78647	19.8621	4.35752	-0.98009	6.36006	-26.7244							0.86719	7.55689	0.86	15.4269	0.85937	2.55476		0.8602	35.8853	0.8599	-5.79915	0.8594	14.8763	0.8595	12.542	0.8594	39.887
0.92131	-2.71416	2.78769	21.4962	4.35814	-0.88004	6.36067	-0.27979							0.86841	-18.6209	0.8612	16.7608	0.86059	2.95493		0.8614	19.545	0.8612	-7.8	0.8607	10.5412	0.8608	0.53689	0.8606	29.2158
0.92253	-2.68081	2.78891	23.5637	4.35875	-1.4803	6.36128	33.0344							0.86963	7.4235	0.8625	17.6278	0.86181	2.72149		0.8626	11.8751	0.8624	-29.1424	0.8619	4.20512	0.862	-4.46524	0.8618	17.5441
0.92375	-2.31399	2.79013	24.7642	4.35936	-1.18017	6.36189	49.0746							0.87085	36.5359	0.8637	18.5616	0.86303	3.18836		0.8638	4.87207	0.8636	-38.4798	0.8631	3.20469	0.8632	-11.4682	0.863	-5.1322
0.92497	-2.24729	2.79135	28.1657	4.35997	-0.98009	6.3625	34.5017							0.87207	13.226	0.8649	20.7292	0.86426	3.58853		0.8651	-1.79744	0.8648	-31.1433	0.8643	-4.79872	0.8644	-8.13348	0.8642	6.87293
0.92619	-1.91382	2.79257	31.1336	4.36058	-1.24687	6.36311	33.2345							0.87329	19.4286	0.8661	22.63	0.86548	3.22171		0.8663	16.8772	0.866	-16.1369	0.8655	-1.13049	0.8656	-8.80043	0.8655	1.53732
0.92741	-1.78043	2.79379	34.7685	4.36119	-0.98009	6.36372	44.8395							0.87451	13.9263	0.8673	25.0977	0.8667	4.0554		0.8675	16.5437	0.8673	-1.79744	0.8668	-32.8107	0.8669	-23.1399	0.8667	-2.13092
0.92863	-1.98051	2.79501	38.4701	4.3618	-0.74665	6.36433	49.5415							0.87573	9.55774	0.8686	28.199	0.86792	3.85531		0.8687	-6.13262	0.8685	24.5471	0.868	-40.8141	0.8681	-41.8145	0.8679	-12.8021
0.92986	-2.01386	2.79623	41.3713	4.36241	-1.34691	6.36494	32.7676							0.87695	10.158	0.8698	31.2003	0.86914	4.08874		0.8699	-11.8017	0.8697	32.884	0.8692	-33.1441	0.8693	-42.4815	0.8691	-15.4699
0.93108	-1.64704	2.79745	46.1734	4.36302	-1.58034	6.36555	5.58938							0.87817	6.7232	0.871	35.5021	0.87036	4.02205		0.8712	-5.46567	0.8709	35.8853	0.8704	-17.4708	0.8705	-31.1433	0.8703	-38.8132
0.9323	-2.08056	2.79867	52.9763	4.36363	-1.74708	6.36616	-5.6154							0.87939	6.82324	0.8722	39.6372	0.87158	4.0554		0.8724	-33.1441	0.8721	41.2209	0.8716	3.20469	0.8717	-9.80085	0.8716	-35.145
0.93352	-1.91382	2.79989	61.1131	4.36424	-1.68038	6.36677	8.95749							0.88061	6.0229	0.8734	45.0062	0.8728	4.58896		0.8736	-43.1484	0.8734	30.2162	0.8729	23.8802	0.873	1.87079	0.8728	-26.8081
0.93474	-2.1806	2.80111	70.3503	4.36485	-1.81377	6.36738	28.8326							0.88183	7.72363	0.8747	53.3764	0.87402	4.88909		0.8748	-21.139	0.8746	14.2094	0.8741	38.5531	0.8742	26.548	0.874	-10.8013
0.93596	-2.24729	2.80233	83.8561	4.36546	-0.78	6.36799	30.2666							0.88306	7.22341	0.8759	65.0814	0.87524	4.689		0.8761	-4.13177	0.8758	-4.46524	0.8753	45.8896	0.8754	37.8862	0.8752	9.20725
0.93718	-2.28064	2.80356	106.366	4.36607	-1.58034	6.3686	12.8591							0.88428	5.68943	0.8771	80.5213	0.87646	4.65565		0.8773	11.5416	0.877	1.87079	0.8765	43.2218	0.8766	39.5535	0.8765	27.8819
0.9384	-2.1806	2.80478	118.271	4.36668	-1.01343	6.36922	-3.14768							0.8855	3.2884	0.8783	92.8933	0.87768	4.45557		0.8785	28.2154	0.8782	1.20384	0.8777	16.2102	0.8778	39.5535	0.8777	35.8853
0.93962	-1.71373	2.806	45.2063	4.36729	-1.01343	6.36983	-8.38324							0.88672	-2.1139	0.8795	79.5876	0.8789	5.45599		0.8797	43.5552	0.8795	-8.13348	0.879	10.8746	0.8791	24.2137	0.8789	42.2213
0.94084	-1.78043	2.80722	-5.24857	4.3679	-1.24687	6.37044	-10.0173							0.88794	-4.1481	0.8808	25.7647	0.88012	6.45642		0.8809	42.8883	0.8807	1.53732	0.8802	11.2081	0.8803	1.20384	0.8801	42.2213
0.94206	-1.84712	2.80844	11.0584	4.36851	-1.11348	6.37105	-18.1874							0.88916	-5.6154	0.882	-18.8877	0.88135	7.25676		0.8822	40.2205	0.8819	-12.4687	0.8814	-2.46439	0.8815	7.53988	0.8813	26.8815
0.94328	-1.64704	2.80966	-5.44866	4.36912	-0.54657	6.37166	-28.892							0.89038	-5.58205	0.8832	-80.5807	0.88257	8.02376		0.8834	27.5484	0.8831	-34.4781	0.8826	-4.13177	0.8827	10.8746	0.8826	9.54073
0.9445	-1.81377	2.81088	-25.6906	4.36973	-0.51322	6.37227	-37.5957							0.8916	-5.44866	0.8844	-94.7868	0.88379	8.92414		0.8846	26.8815	0.8843	-37.1459	0.8838	-13.1356	0.884	9.20725	0.8838	1.87079
0.94572	-2.14725	2.8121	-28.3584	4.37035	-0.74665	6.37288	-41.8642							0.89282	-6.74921	0.8856	-33.9275	0.88501	9.29096		0.8858	11.2081	0.8856	-30.4763	0.8851	-6.4661	0.8852	12.542	0.885	-7.8
0.94695	-1.21352	2.81332	-8.41659	4.37096	-0.04635	6.37349	-43.3982							0.89404	-10.184	0.8869	12.0588	0.88623	10.8583		0.887	6.87293	0.8868	-9.80085	0.8863	-26.1412	0.8864	9.87421	0.8862	-7.46652
0.94817	-1.18017	2.81454	-5.14853	4.37157	-0.54657	6.3741	-39.1964							0.89526	-12.9852	0.8881	21.6629	0.88745	11.6253		0.8883	2.87122	0.888	12.8755	0.8875	-35.812	0.8876	-5.1322	0.8874	-10.4678
0.94939	-1.21352	2.81576	-5.51535	4.37218	-0.88004	6.37471	-29.0587							0.89648	-8.85011	0.8893	-10.0506	0.88867	12.9259		0.8895	4.20512	0.8892	26.548	0.8887	-39.1467	0.8888	14.5429	0.8887	-5.1322
0.95061	-1.44695	2.81698	7.75698	4.37279	-0.41318	6.37532	-14.6859							0.8977	-8.21651	0.8905	-16.5201	0.88989	14.2598		0.8907	-2.46439	0.8904	39.887	0.8899	-20.1386	0.8901	18.5446	0.8899	-40.4806
0.95183	-1.58034	2.8182	17.3944	4.3734	-0.78	6.37593	2.45471							0.89892	-11.4512	0.8918	-10.951	0.89111	15.8604		0.8919	-25.1407	0.8917	44.5557	0.8912	-4.79872	0.8913	46.223	0.8911	-37.8128
0.95305	-1.74708	2.81942	6.35638	4.37401	-0.67996	6.37654	18.0947							0.90015	-16.2533	0.893	7.25676	0.89233	17.3277		0.8931	-35.145	0.8929	43.2218	0.8924	24.2137	0.8925	90.2418	0.8923	-29.4759
0.95427	-1.74708	2.82065	-3.38111	4.37462	-0.44652	6.37715	18.0947							0.90137	-18.5209	0.8942	48.1409	0.89355	19.6954		0.8944	-32.1437	0.8941	19.2115	0.8936	32.2171	0.8937	135.261	0.8935	-16.4704
0.95549	-1.98051	2.82187	6.95663	4.37523	-1.04678	6.37776	19.3286							0.90259	0.35382	0.8954	86.6573	0.89477	22.63		0.8956	-11.4682	0.8953	12.2085	0.8948	41.5544	0.8949	204.624	0.8948	1.87079
0.95671	-1.88047	2.82309	-0.78	4.37584	-1.4803	6.37837	19.0284							0.90381	-1.78043	0.8966	74.5521	0.89599	27.2986		0.8968	5.53902	0.8966	3.87165	0.8961	38.5531	0.8962	274.987	0.896	19.8785
0.95793	-2.08056	2.82431	-1.71373	4.37645	0.15373	6.37898	19.8955							0.90503	-2.01386	0.8979	21.763	0.89721	34.6684		0.898	20.5454	0.8978	-1.13049	0.8973	31.2166	0.8974	440.391	0.8972	35.2184
0.95915	-1.98051	2.82553	10.5248	4.37706	-0.81335	6.37959	15.3602							0.90625	-3.31441	0.8991	-2.41403	0.89844	46.9737		0.8992	42.2213	0.899	-3.46482	0.8985	-14.4695	0.8986	800.211	0.8984	38.8866
0.96037	-1.98051	2.82675	-5.41531	4.37767	-1.11348	6.3802	9.99126							0.90747	-4.68166	0.9003	-16.7868	0.89966	65.4816		0.9005	45.2226	0.9002	-2.13092	0.8997	8.20683	0.8998	544.769	0.8996	43.8887
0.96159	-1.61369	2.82797	-1.08013	4.37828	-0.21309	6.38081	7.52354							0.90869	-7.38282	0.9015	-0.78	0.90088	99.6628		0.9017	45.8896	0.9014	-8.13348	0.9009	3.20469	0.901	182.281	0.9009	30.8832
0.96281	-1.91382	2.82919	22.4966	4.37889	-0.8467	6.38143	3.88866							0.90991	-7.91638	0.9027	20.8959	0.9021	91.7261		0.9029	32.2171	0.9027	-32.4772	0.9022	8.20683	0.9023	-150.194	0.9021	12.542
0.96404	-1.44695	2.83041	14.2264	4.3795	-0.78	6.38204	1.02077							0.91113	-5.71544	0.904	15.527	0.90332	71.184		0.9041	14.5429	0.9039	-36.4789	0.9034	-4.46524	0.9035	-472.998	0.9033	10.8746
0.96526	-1.71373	2.83163	10.258	4.38011	-0.67996	6.38265	-0.57991							0.91235	-4.98179	0.9052	9.59109	0.90454	49.7082		0.9053	9.54073	0.9051	-34.8115	0.9046	-5.79915	0.9047	-364.285	0.9045	5.8725
0.96648	-0.74665	2.83285	10.7583	4.38072	-0.74665	6.38326	-0.88004							0.91357	-5.94887	0.9064	10.4581	0.90576	-13.2186		0.9066	-1.46396	0.9063	-18.1377	0.9058	-7.8	0.9059	-228.561	0.9057	-3.46482
0.9677	-1.14682	2.83407	1.3209	4.38133	-0.74665	6.38387	-0.64661							0.91479	-5.34862	0.9076	8.8241	0.90698	-47.7		0.9078	5.20555	0.9075	2.87122	0.907	-36.4789	0.9071	-173.537	0.907	11.5416
0.96892	-0.88004	2.83529	4.35552	4.38194	-0.04635	6.38448	1.72107							0.91601	-5.51535	0.9088	7.29011	0.9082	-54.1361		0.909	-0.13006	0.9088	16.5437	0.9083	-35.145	0.9084	-134.521	0.9082	-6.4661
0.97014	-1.21352	2.83651	4.02205	4.38255	0.45386	6.38509	7.45685							0.91724	-4.31484	0.9101	4.689	0.90942	-23.9566		0.9102	-0.46354	0.91	35.8853	0.9095	-30.1429	0.9096	-66.1582	0.9094	-27.4751
0.97136	-1.38026	2.83773	4.55561	4.38317	-0.44652	6.3857	21.6296							0.91846	-2.91424	0.9113	4.25548	0.91064	-3.01429		0.9115	-7.13305	0.9112	41.8879	0.9107	-14.136	0.9108	3.53817	0.9106	-41.8145
0.97258	-1.61369	2.83896	6.62316	4.38378	0.35382	6.38631	34.3016							0.91968	-1.94716	0.9125	3.68857	0.91186	-9.05019		0.9127	-35.145	0.9124	43.8887	0.9119	6.87293	0.912	80.571	0.9119	-37.8128
0.9738	-1.94716	2.84018	6.7232	4.38439	0.15373	6.38692	19.0618							0.9209	-0.11305	0.9137	2.05454	0.91308	-20.355		0.9139	-31.8102	0.9136	16.5437	0.9131	23.5467	0.9132	164.607	0.9131	-24.4738
0.97502	-1.44695	2.8414	5.88951	4.385	-0.21309	6.38753	-40.597							0.92212	-5.11518	0.9149	1.55433	0.9143	-18.1541		0.9151	-27.8085	0.9149	10.5412	0.9144	39.2201	0.9145	245.308	0.9143	-6.79957
0.97624	-1.34691	2.84262	3.02162	4.38561	-0.17974	6.38814	-114.195							0.92334	-13.8189	0.9162	1.02077	0.91553	2.75484		0.9163	-10.4678	0.9161	2.87122	0.9156	38.5531	0.9157	262.982	0.9155	14.2094
0.97746	-1.61369	2.84384	1.42094	4.38622	-0.01301	6.38875	-160.681							0.92456	-68.4755	0.9174	0.28712	0.91675	12.7258		0.9176	10.8746	0.9173	5.53902	0.9168	47.8904	0.9169	222.298	0.9167	32.884
0.97868	-1.68038	2.84506	-2.24729	4.38683	-0.21309	6.38936	-195.73							0.92578	-104.157	0.9186	-0.57991	0.91797	13.7929		0.9188	29.8827	0.9185	-1.79744	0.918	19.8785	0.9181	137.929	0.918	44.5557
0.9799	-1.71373	2.84628	-6.64917	4.38744	-0.17974	6.38997	-205.167							0.927	-90.1181	0.9198	-1.4803	0.91919	29.9664		0.92	45.2226	0.9197	-3.46482	0.9192	25.5476	0.9194	-29.8094	0.9192	35.8853
0.98112	-1.51365	2.8475	-11.2845	4.38805	-0.17974	6.39058	-182.858							0.92822	-60.9723	0.921	-1.44695	0.92041	56.9446		0.9212	46.5565	0.921	-4.13177	0.9205	14.5429	0.9206	-29.1424	0.9204	35.5518
0.98235	-0.27979	2.84872	-14.4525	4.38866	-0.44652	6.39119	-149.377							0.92944	-49.7009	0.9223	-0.81335	0.92163	57.2114		0.9224	40.554	0.9222	-24.1403	0.9217	3.53817	0.9218	-109.51	0.9216	14.8763
0.98357	-1.08013	2.84994	-19.7548	4.38927	-0.21309	6.3918	-111.861							0.93066	-38.0292	0.9235	-1.4136	0.92285	47.1738		0.9237	22.2128	0.9234	-39.8137	0.9229	-6.79957	0.923	-55.487	0.9228	4.87207
0.98479	-1.08013	2.85116	-23.1896	4.38988	0.48721	6.39241	-61.6059							0.93188	-37.7291	0.9247	-0.98009	0.92407	36.3692		0.9249	10.8746	0.9246	-32.1437	0.9241	-7.46652	0.9242	-147.193	0.9241	1.87079
0.98601	-0.8467	2.85238	-22.9895	4.39049	-0.17974	6.39302	-30.3926							0.9331	-30.0925	0.9259	-3.98137	0.92529	45.9066		0.9261	8.5403	0.9258	-18.8047	0.9253	-6.79957	0.9255	-329.937	0.9253	-4.13177
0.98723	-0.7133	2.8536	-15.8531	4.3911	0.08704	6.39364	-18.5876							0.93432	-29.5256	0.9272	-3.88132	0.92651	28.0656		0.9273	-1.13049	0.9271	-3.46482	0.9266	-33.8111	0.9267	-497.342	0.9265	-6.4661
0.98845	-0.61326	2.85482	2.82154	4.39171	0.42051	6.39425	-17.5205							0.93555	-26.4576	0.9284	-3.11433	0.92773	-17.3537		0.9285	-0.46354	0.9283	15.5433	0.9278	-40.1471	0.9279	-444.32	0.9277	-8.46695
0.98967	-0.64661	2.85605	7.39015	4.39232	0.18708	6.39486	-22.8227							0.93677	-29.0921	0.9296	-2.64746	0.92895	-35.995		0.9298	-2.13092	0.9295	31.5501	0.929	-32.8107	0.9291	-283.584	0.9289	-10.1343
0.99089	-0.64661	2.85727	-0.54657	4.39293	0.02034	6.39547	-31.3264							0.93799	-28.892	0.9308	-4.61497	0.93017	-30.7928		0.931	-6.79957	0.9307	42.2213	0.9302	-16.1369	0.9303	-172.87	0.9302	-41.1476
0.99211	-0.94674	2.85849	-10.7843	4.39354	0.82068	6.39608	-37.7958							0.93921	-27.6581	0.932	-8.88346	0.93139	-13.3187		0.9322	-29.4759	0.932	35.2184	0.9315	-4.46524	0.9316	-129.519	0.9314	-42.148
0.99333	-1.18017	2.85971	-11.0177	4.39415	-0.34648	6.39669	-39.4965							0.94043	-26.0574	0.9333	0.22043	0.93261	11.8921		0.9334	-34.4781	0.9332	28.5488	0.9327	21.8793	0.9328	-92.8363	0.9326	-21.4725
0.99455	-1.64704	2.86093	-6.64917	4.39477	0.32047	6.3973	-37.9959							0.94165	-22.1558	0.9345	2.72149	0.93384	15.3602		0.9346	-34.1446	0.9344	13.209	0.9339	32.884	0.934	-63.1569	0.9338	-12.8021
0.99577	-0.91339	2.86215	-4.98179	4.39538	0.88738	6.39791	-34.2276							0.94287	-20.7218	0.9357	4.42222	0.93506	14.093		0.9359	-13.8026	0.9356	8.20683	0.9351	36.8857	0.9352	-14.4695	0.935	10.2077
0.99699	-1.28021	2.86337	1.12081	4.39599	-0.1464	6.39852	-30.3593							0.94409	-19.7881	0.9369	1.08746	0.93628	15.6603		0.9371	2.53774	0.9368	-8.80043	0.9363	42.8883	0.9364	-5.1322	0.9363	34.5514
0.99821	-1.51365	2.86459	2.48806	4.3966	0.05369	6.39913	-26.8244							0.94531	-20.0215	0.9381	-4.54827	0.9375	16.5607		0.9383	21.5459	0.9381	-2.46439	0.9376	25.2141	0.9377	5.8725	0.9375	36.2188
0.99944	-1.31356	2.86581	4.32218	4.39721	0.68729	6.39974	-23.0895							0.94653	-17.8206	0.9394	-9.85054	0.93872	15.4936		0.9395	37.2192	0.9393	-2.79787	0.9388	13.209	0.9389	-22.1395	0.9387	45.2226
1.00066	-1.71373	2.86703	4.82239	4.39782	0.28712	6.40035	-19.2879							0.94775	-17.0536	0.9406	-19.3212	0.93994	14.8933		0.9408	43.2218	0.9405	-4.79872	0.94	0.20341	0.9401	-18.8047	0.9399	43.5552
1.00188	-1.34691	2.86825	7.15672	4.39843	0.02034	6.40096	-15.6864							0.94897	-15.0527	0.9418	-18.8877	0.94116	19.7621		0.942	39.5535	0.9417	-9.46738	0.9412	-0.46354	0.9413	-13.4691	0.9411	18.2111
1.0031	-1.11348	2.86947	5.98955	4.39904	0.78734	6.40157	-14.9194							0.95019	-13.9856	0.943	-14.119	0.94238	24.4641		0.9432	28.8823	0.9429	-38.8132	0.9424	-7.8	0.9425	-6.13262	0.9424	10.8746
1.00432	-1.14682	2.87069	4.22213	4.39965	-0.04635	6.40218	-17.187							0.95141	-13.2186	0.9442	-6.61582	0.9436	6.05625		0.9444	17.2107	0.9442	-36.8124	0.9437	0.53689	0.9438	-16.4704	0.9436	4.5386
1.00554	-0.57991	2.87191	3.25505	4.40026	0.42051	6.40279	-21.2888							0.95264	-12.3516	0.9455	-2.21395	0.94482	-12.5517		0.9456	8.5403	0.9454	-27.8085	0.9449	-5.1322	0.945	-3.79829	0.9448	-0.13006
1.00676	-0.78	2.87314	2.72149	4.40087	1.12081	6.4034	-22.9561							0.95386	-11.4512	0.9467	2.82154	0.94604	-14.4192		0.9469	6.20597	0.9466	-8.80043	0.9461	-19.8051	0.9462	6.87293	0.946	-5.79915
1.00798	-0.44652	2.87436	35.3354	4.40148	0.38716	6.40401	-22.1558							0.95508	-10.3507	0.9479	1.82111	0.94726	-6.68252		0.9481	-6.4661	0.9478	10.8746	0.9473	-38.1463	0.9474	-29.1424	0.9473	2.87122
1.0092	-0.67996	2.87558	30.2332	4.40209	0.85403	6.40462	-19.4213							0.9563	-8.3499	0.9491	-0.94674	0.94848	0.15373		0.9493	-3.46482	0.949	24.2137	0.9485	-31.4768	0.9486	-41.1476	0.9485	-7.8
1.01042	-0.57991	2.8768	-28.0583	4.4027	1.2542	6.40523	-16.4867							0.95752	-9.6171	0.9503	-4.01471	0.9497	3.78862		0.9505	-11.8017	0.9503	32.5505	0.9498	-22.1395	0.9499	-39.4802	0.9497	-34.8115
1.01164	-1.04678	2.87802	-109.693	4.40331	0.85403	6.40585	-15.4863							0.95874	-9.21693	0.9516	-5.64874	0.95093	7.49019		0.9517	-21.806	0.9515	42.8883	0.951	-7.8	0.9511	-24.8072	0.9509	-30.4763
1.01286	-0.74665	2.87924	-112.494	4.40392	0.92073	6.40646	-16.0198							0.95996	-8.61668	0.9528	-9.85054	0.95215	6.88994		0.953	-34.8115	0.9527	39.887	0.9522	9.54073	0.9523	-4.13177	0.9521	-37.4793
1.01408	-1.04678	2.88046	-80.0805	4.40453	1.58768	6.40707	-17.2203							0.96118	-7.44951	0.954	-11.1511	0.95337	5.92286		0.9542	-30.1429	0.9539	21.5459	0.9534	26.548	0.9535	30.8832	0.9534	-19.1382
1.0153	-1.14682	2.88168	-60.3387	4.40514	0.78734	6.40768	-19.0211							0.9624	-7.98307	0.9552	-40.6303	0.95459	4.08874		0.9554	-19.8051	0.9551	11.2081	0.9546	38.2196	0.9548	28.5488	0.9546	-4.79872
1.01653	-0.94674	2.8829	-27.0245	4.40575	1.15416	6.40829	-19.5547							0.96362	-6.8826	0.9564	-99.7222	0.95581	-29.0921		0.9566	-1.46396	0.9564	6.87293	0.9559	41.2209	0.956	37.8862	0.9558	20.212
1.01775	-1.08013	2.88412	-20.9219	4.40636	1.48763	6.4089	-19.1879							0.96484	-7.41616	0.9577	-94.9202	0.95703	-101.156		0.9578	12.2085	0.9576	-2.79787	0.9571	41.8879	0.9572	38.5531	0.957	30.2162
1.01897	-1.81377	2.88534	-40.8304	4.40698	0.78734	6.40951	-18.2541							0.96606	-7.18273	0.9589	-69.6094	0.95825	-125		0.9591	28.2154	0.9588	-4.13177	0.9583	21.2124	0.9584	32.884	0.9582	37.2192
1.02019	-1.51365	2.88656	-42.7312	4.40759	0.78734	6.41012	-17.0203							0.96728	-7.14938	0.9601	-50.0677	0.95947	-145.508		0.9603	38.8866	0.96	-11.8017	0.9595	10.5412	0.9596	13.209	0.9595	37.2192
1.02141	-1.01343	2.88778	-39.163	4.4082	0.82068	6.41073	-14.9194							0.9685	-5.98222	0.9613	-37.4957	0.96069	-139.072		0.9615	43.2218	0.9612	-4.46524	0.9607	5.8725	0.9609	5.53902	0.9607	25.2141
1.02263	-1.01343	2.889	-29.1921	4.40881	0.92073	6.41134	-13.3854							0.96973	-6.1823	0.9626	-32.2601	0.96191	-71.3768		0.9627	45.8896	0.9625	-33.1441	0.962	0.53689	0.9621	-1.46396	0.9619	11.8751
1.02385	-1.4136	2.89022	-22.6894	4.40942	0.68729	6.41195	-11.7514							0.97095	-5.21523	0.9638	-27.1246	0.96313	47.774		0.9639	20.8789	0.9637	-34.4781	0.9632	-3.46482	0.9633	-2.46439	0.9631	2.53774
1.02507	-0.74665	2.89145	-21.6556	4.41003	1.58768	6.41256	-9.78384							0.97217	-4.04806	0.965	-23.0228	0.96435	54.1101		0.9652	7.87335	0.9649	-33.8111	0.9644	-5.79915	0.9645	1.53732	0.9643	-1.13049
1.02629	-1.04678	2.89267	-18.8544	4.41064	0.88738	6.41317	-8.3499							0.97339	-4.38154	0.9662	-19.9549	0.96557	-24.4234		0.9664	3.53817	0.9661	-13.1356	0.9656	-6.4661	0.9657	-4.46524	0.9656	-0.13006
1.02751	-0.24644	2.89389	-22.5893	4.41125	0.88738	6.41378	-8.38324							0.97461	-4.41488	0.9674	-16.8869	0.96679	-70.6098		0.9676	-0.13006	0.9674	0.20341	0.9669	-33.1441	0.967	-19.8051	0.9668	-0.46354
1.02873	-0.7133	2.89511	-22.2558	4.41186	1.2542	6.41439	-8.01642							0.97583	-4.04806	0.9687	-16.0865	0.96802	-38.296		0.9688	-1.46396	0.9686	21.5459	0.9681	-41.481	0.9682	-43.1484	0.968	-4.46524
1.02995	-0.51322	2.89633	-23.4897	4.41247	1.18751	6.415	-8.65002							0.97705	-3.01429	0.9699	-16.9536	0.96924	19.7954		0.97	-8.46695	0.9698	32.884	0.9693	-34.8115	0.9694	-39.1467	0.9692	-25.4742
1.03117	-0.34648	2.89755	-21.9557	4.41308	1.28755	6.41561	-9.91723							0.97827	-3.48115	0.9711	-18.9878	0.97046	16.1939		0.9713	-5.46567	0.971	36.5523	0.9705	-17.4708	0.9706	-16.4704	0.9704	-39.8137
1.03239	-0.57991	2.89877	-18.2875	4.41369	1.65437	6.41622	-10.6842							0.97949	-2.64746	0.9723	-18.9544	0.97168	-34.8279		0.9725	-36.8124	0.9722	43.5552	0.9717	0.87037	0.9718	-9.1339	0.9717	-40.4806
1.03362	-0.54657	2.89999	-17.087	4.4143	1.55433	6.41683	-11.5513							0.98071	-3.31441	0.9735	-16.1532	0.9729	-49.8009		0.9737	-34.8115	0.9735	27.8819	0.973	23.2132	0.9731	12.8755	0.9729	-29.8094
1.03484	-0.7133	2.90121	-14.6526	4.41491	0.95407	6.41744	-11.0844							0.98193	-3.14768	0.9748	-13.9523	0.97412	-15.3195		0.9749	-26.8081	0.9747	36.2188	0.9742	33.2175	0.9743	34.5514	0.9741	-7.46652
1.03606	-0.7133	2.90243	-14.8527	4.41552	1.02077	6.41806	-10.184							0.98315	-3.34776	0.976	-13.7522	0.97534	20.229		0.9762	-10.4678	0.9759	4.87207	0.9754	41.8879	0.9755	41.2209	0.9753	21.5459
1.03728	-1.08013	2.90365	-13.9189	4.41613	1.52098	6.41867	-9.38367							0.98437	-3.28107	0.9772	-13.1186	0.97656	0.58725		0.9774	3.53817	0.9771	-2.46439	0.9766	42.5548	0.9767	42.5548	0.9765	27.2149
1.0385	-1.4136	2.90487	-14.6192	4.41674	1.02077	6.41928	-9.05019							0.98559	-2.84755	0.9784	-11.2511	0.97778	-33.6607		0.9786	28.5488	0.9783	-3.46482	0.9778	23.2132	0.9779	45.2226	0.9778	35.2184
1.03972	-1.28021	2.90609	-12.9852	4.41735	1.12081	6.41989	-8.48329							0.98681	-3.5145	0.9796	-9.35032	0.979	-31.5265		0.9798	36.2188	0.9796	15.8768	0.9791	20.212	0.9792	22.2128	0.979	37.5527
1.04094	-1.14682	2.90731	-13.2186	4.41796	1.22085	6.4205	-7.98307							0.98804	-2.51407	0.9809	-8.54998	0.98022	-0.51322		0.981	42.8883	0.9808	3.87165	0.9803	1.87079	0.9804	9.87421	0.9802	30.5497
1.04216	-1.11348	2.90854	-10.9177	4.41857	0.52055	6.42111	-8.38324							0.98926	-2.24729	0.9821	-9.38367	0.98144	15.4936		0.9823	45.5561	0.982	-22.1395	0.9815	-2.13092	0.9816	7.53988	0.9814	21.2124
1.04338	-1.08013	2.90976	-9.6171	4.41919	1.18751	6.42172	-7.01599							0.99048	-2.41403	0.9833	-9.15024	0.98266	-6.91595		0.9835	23.2132	0.9832	-39.4802	0.9827	-7.8	0.9828	-1.13049	0.9827	7.87335
1.0446	-1.18017	2.91098	-9.58376	4.4198	1.05412	6.42233	-7.08269							0.9917	-1.81377	0.9845	-7.21608	0.98388	-26.6577		0.9847	15.8768	0.9844	-25.1407	0.9839	-9.46738	0.984	-2.13092	0.9839	3.20469
1.04582	-1.18017	2.9122	-10.5175	4.42041	1.22085	6.42294	-6.8826							0.99292	-1.88047	0.9857	-8.88346	0.9851	-17.4871		0.9859	5.53902	0.9857	-30.1429	0.9852	-5.46567	0.9853	-6.13262	0.9851	-1.79744
1.04704	-1.78043	2.91342	-12.2182	4.42102	1.18751	6.42355	-6.68252							0.99414	-2.14725	0.987	-10.5842	0.98633	7.45685		0.9871	2.20427	0.9869	-5.46567	0.9864	-21.139	0.9865	-2.13092	0.9863	-7.8
1.04826	-0.98009	2.91464	-11.3845	4.42163	1.62102	6.42416	-6.51578							0.99536	-1.4136	0.9882	-9.08354	0.98755	12.559		0.9884	-1.79744	0.9881	14.8763	0.9876	-38.8132	0.9877	-32.8107	0.9875	-7.13305
1.04948	-0.91339	2.91586	-10.5175	4.42224	1.08746	6.42477	-6.51578							0.99658	-1.28021	0.9894	-7.98307	0.98877	-7.11604		0.9896	-2.13092	0.9893	29.8827	0.9888	-35.4785	0.9889	-38.8132	0.9888	-7.8
1.0507	-0.94674	2.91708	-9.11689	4.42285	1.58768	6.42538	-6.31569							0.9978	-2.94759	0.9906	-7.34947	0.98999	-20.8219		0.9908	-6.4661	0.9905	43.5552	0.99	-22.4729	0.9902	-27.1416	0.99	-62.49
1.05193	-0.67996	2.9183	-8.2832	4.42346	1.3209	6.42599	-6.34904							0.99902	-2.51407	0.9918	-6.71587	0.99121	-10.2841		0.992	-31.8102	0.9918	36.2188	0.9913	-4.79872	0.9914	-16.1369	0.9912	-42.8149
1.05315	-0.74665	2.91952	-7.24943	4.42407	0.85403	6.4266	-6.71587							1.00024	-1.08013	0.9931	-6.38239	0.99243	7.45685		0.9932	-44.4823	0.993	32.884	0.9925	17.2107	0.9926	2.87122	0.9924	-35.145
1.05437	-0.04635	2.92074	-6.91595	4.42468	1.22085	6.42721	-6.11561							1.00146	-1.74708	0.9943	-6.71587	0.99365	7.92371		0.9945	-31.4768	0.9942	16.8772	0.9937	29.2158	0.9938	20.5454	0.9936	-21.4725
1.05559	-0.64661	2.92196	-7.68294	4.42529	1.65437	6.42782	-6.04891							1.00268	-1.68038	0.9955	-7.18273	0.99487	-10.0173		0.9957	-16.1369	0.9954	10.8746	0.9949	45.2226	0.995	36.2188	0.9949	-3.13134
1.05681	-0.44652	2.92318	-6.71587	4.4259	0.88738	6.42843	-6.04891							1.0039	-1.91382	0.9967	-6.58248	0.99609	-18.3875		0.9969	-1.46396	0.9966	1.87079	0.9961	41.5544	0.9963	45.2226	0.9961	19.2115
1.05803	-0.37983	2.9244	-5.91552	4.42651	1.05412	6.42904	-6.08226							1.00513	-1.91382	0.998	-5.74879	0.99731	-8.51663		0.9981	23.5467	0.9979	-11.4682	0.9974	31.8836	0.9975	46.5565	0.9973	31.2166
1.05925	-0.51322	2.92563	-5.31527	4.42712	1.62102	6.42965	-5.91552							1.00635	-1.28021	0.9992	-4.58162	0.99853	4.88909		0.9993	32.5505	0.9991	-1.46396	0.9986	14.2094	0.9987	30.8832	0.9985	47.2235
1.06047	-0.64661	2.92685	-5.38196	4.42773	1.05412	6.43027	-6.04891							1.00757	-1.04678	1.0004	-4.58162	0.99975	4.22213		1.0006	42.2213	1.0003	-5.1322	0.9998	7.2064	0.9999	12.2085	0.9997	37.5527
1.06169	-1.08013	2.92807	-5.28192	4.42834	0.48721	6.43088	-6.01557							1.00879	-1.34691	1.0016	-4.58162	1.00097	-7.5829		1.0018	39.5535	1.0015	-6.13262	1.001	8.5403	1.0011	12.8755	1.001	15.2098
1.06291	-0.78	2.92929	-5.91552	4.42895	1.85446	6.43149	-4.98179							1.01001	-0.67996	1.0028	-4.01471	1.0022	-12.4516		1.003	26.548	1.0028	-37.1459	1.0023	-2.79787	1.0024	1.87079	1.0022	12.2085
1.06413	-0.8467	2.93051	-6.11561	4.42956	1.55433	6.4321	-4.9151							1.01123	-0.78	1.0041	-4.11476	1.00341	-3.48115		1.0042	8.5403	1.004	-34.4781	1.0035	-2.79787	1.0036	-9.1339	1.0034	3.53817
1.06535	-1.08013	2.93173	-4.81505	4.43017	1.65437	6.43271	-4.28149							1.01245	-1.21352	1.0053	-3.84798	1.00464	6.38973		1.0054	6.53945	1.0052	-25.4742	1.0047	-0.79701	1.0048	6.53945	1.0046	-13.4691
1.06657	-0.91339	2.93295	-5.18188	4.43078	1.35424	6.43332	-4.31484							1.01367	-1.28021	1.0065	-3.74793	1.00586	4.78904		1.0067	5.53902	1.0064	-11.1348	1.0059	-9.80085	1.006	-2.13092	1.0058	-25.8077
1.06779	-0.91339	2.93417	-5.04849	4.4314	1.38759	6.43393	-4.61497							1.01489	-0.64661	1.0077	-2.71416	1.00708	-4.8484		1.0079	0.20341	1.0076	9.20725	1.0071	-43.1484	1.0072	-27.1416	1.0071	-6.13262
1.06902	-0.88004	2.93539	-5.18188	4.43201	0.72064	6.43454	-4.98179							1.01611	-1.91382	1.0089	-3.54785	1.0083	-9.21693		1.0091	-3.46482	1.0089	22.5463	1.0084	-34.8115	1.0085	-35.812	1.0083	-8.80043
1.07024	-0.51322	2.93661	-5.5487	4.43262	2.08789	6.43515	-5.08184							1.01733	-1.4803	1.0102	-3.48115	1.00952	-2.28064		1.0103	-4.13177	1.0101	31.2166	1.0096	-26.4746	1.0097	-39.1467	1.0095	-30.1429
1.07146	-0.61326	2.93783	-4.74836	4.43323	2.32132	6.43576	-5.58205							1.01855	-1.54699	1.0114	-2.8809	1.01074	4.78904		1.0116	-16.1369	1.0113	32.2171	1.0108	-15.4699	1.0109	-20.1386	1.0107	-44.1488
1.07268	-0.34648	2.93905	-4.61497	4.43384	1.38759	6.43637	-5.38196							1.01977	-0.94674	1.0126	-1.94716	1.01196	2.95493		1.0128	-38.4798	1.0125	38.5531	1.012	3.87165	1.0121	-4.13177	1.012	-38.8132
1.0739	-0.44652	2.94027	-3.98137	4.43445	1.9545	6.43698	-5.38196							1.02099	-0.98009	1.0138	-3.48115	1.01318	-5.74879		1.014	-43.4819	1.0137	17.8776	1.0132	26.8815	1.0133	11.5416	1.0132	-29.4759
1.07512	0.58725	2.94149	-3.64789	4.43506	2.12124	6.43759	-5.91552							1.02222	-1.01343	1.015	-2.84755	1.0144	-8.31655		1.0152	-29.8094	1.015	12.542	1.0145	33.551	1.0146	28.5488	1.0144	-5.79915
1.07634	-0.47987	2.94272	-3.61454	4.43567	1.48763	6.4382	-5.6154							1.02344	-0.61326	1.0163	-2.28064	1.01562	-3.24772		1.0164	-8.80043	1.0162	20.212	1.0157	42.5548	1.0158	38.5531	1.0156	15.8768
1.07756	-0.21309	2.94394	-3.34776	4.43628	2.12124	6.43881	-5.64874							1.02466	-0.98009	1.0175	-2.44738	1.01684	1.85446		1.0177	10.2077	1.0174	0.20341	1.0169	42.5548	1.017	51.8921	1.0168	27.5484
1.07878	-0.41318	2.94516	-3.28107	4.43689	1.65437	6.43942	-5.68209							1.02588	-0.8467	1.0187	-2.01386	1.01806	1.12081		1.0189	30.5497	1.0186	0.87037	1.0181	23.8802	1.0182	36.2188	1.0181	38.5531
1.08	-0.57991	2.94638	-3.01429	4.4375	1.58768	6.44003	-5.58205							1.0271	-0.64661	1.0199	-1.54699	1.01928	-4.71501		1.0201	37.2192	1.0198	-5.46567	1.0193	10.8746	1.0195	20.212	1.0193	30.8832
1.08122	-0.37983	2.9476	-3.48115	4.43811	2.0212	6.44064	-5.18188							1.02832	-0.41318	1.0211	-1.61369	1.02051	-5.74879		1.0213	47.2235	1.0211	-6.4661	1.0206	8.5403	1.0207	9.20725	1.0205	12.542
1.08244	-0.8467	2.94882	-2.54742	4.43872	2.22128	6.44125	-5.48201							1.02954	-0.44652	1.0224	-1.71373	1.02173	-0.64661		1.0225	41.8879	1.0223	-27.8085	1.0218	-3.46482	1.0219	7.2064	1.0217	11.2081
1.08366	-1.24687	2.95004	-3.04763	4.43933	1.75441	6.44186	-4.94845							1.03076	-0.1464	1.0236	-2.48073	1.02295	3.38845		1.0238	17.2107	1.0235	-33.8111	1.023	0.20341	1.0231	-4.46524	1.0229	3.87165
1.08488	-1.21352	2.95126	-3.5812	4.43994	2.15459	6.44248	-3.84798							1.03198	-1.14682	1.0248	-2.04721	1.02417	2.12124		1.025	6.20597	1.0247	-38.8132	1.0242	-7.46652	1.0243	-7.13305	1.0242	0.87037
1.08611	-0.8467	2.95248	-3.64789	4.44055	2.35467	6.44309	-3.68124							1.0332	-1.08013	1.026	-2.24729	1.02539	-2.48073		1.0262	-3.79829	1.0259	-19.1382	1.0254	-12.4687	1.0256	-3.46482	1.0254	-8.80043
1.08733	-0.74665	2.9537	-4.31484	4.44116	2.18793	6.4437	-2.84755							1.03442	-0.04635	1.0272	-1.74708	1.02661	-3.68124		1.0274	-0.46354	1.0272	-1.13049	1.0267	-36.4789	1.0268	-5.79915	1.0266	-9.46738
1.08855	-0.7133	2.95492	-3.48115	4.44177	2.62145	6.44431	-2.74751							1.03564	-0.27979	1.0285	-1.94716	1.02783	0.22043		1.0286	-7.13305	1.0284	15.2098	1.0279	-41.481	1.028	-38.4798	1.0278	-10.8013
1.08977	-0.37983	2.95614	-3.5812	4.44238	2.85488	6.44492	-2.68081							1.03686	-0.51322	1.0297	-1.14682	1.02905	2.82154		1.0299	-5.46567	1.0296	25.5476	1.0291	-36.4789	1.0292	-41.1476	1.029	-20.1386
1.09099	-0.88004	2.95736	-3.48115	4.44299	2.32132	6.44553	-2.54742							1.03808	-0.44652	1.0309	-1.4136	1.03027	1.45429		1.0311	-5.46567	1.0308	40.2205	1.0303	-25.8077	1.0304	-29.1424	1.0303	-44.1488
1.09221	-0.91339	2.95858	-3.41446	4.44361	2.6548	6.44614	-2.1806							1.03931	-0.04635	1.0321	-1.88047	1.03149	-2.54742		1.0323	-32.1437	1.032	43.8887	1.0315	-0.13006	1.0317	-15.1365	1.0315	-53.8196
1.09343	-0.57991	2.9598	-3.48115	4.44422	2.85488	6.44675	-2.91424							1.04053	-0.04635	1.0334	-2.1139	1.03271	-3.81463		1.0335	-36.8124	1.0333	26.548	1.0328	25.5476	1.0329	9.87421	1.0327	-31.4768
1.09465	-1.38026	2.96103	-3.24772	4.44483	2.25463	6.44736	-3.21437							1.04175	-0.54657	1.0346	-1.78043	1.03393	-0.88004		1.0347	-37.8128	1.0345	13.5424	1.034	33.2175	1.0341	27.8819	1.0339	-18.1377
1.09587	-0.17974	2.96225	-2.8809	4.44544	2.68815	6.44797	-2.8809							1.04297	-0.01301	1.0358	-1.58034	1.03515	1.12081		1.036	-18.8047	1.0357	5.20555	1.0352	40.2205	1.0353	40.554	1.0351	6.53945
1.09709	-0.44652	2.96347	-3.68124	4.44605	3.3551	6.44858	-3.81463							1.04419	-0.64661	1.037	-0.88004	1.03637	0.08704		1.0372	5.53902	1.0369	-9.80085	1.0364	41.8879	1.0365	35.8853	1.0364	28.2154
1.09831	-0.21309	2.96469	-3.68124	4.44666	2.32132	6.44919	-4.1481							1.04541	-0.57991	1.0382	-0.37983	1.0376	-1.98051		1.0384	30.8832	1.0382	-7.8	1.0377	26.8815	1.0378	40.8874	1.0376	39.2201
1.09953	-0.31313	2.96591	-2.74751	4.44727	2.92158	6.4498	-4.34819							1.04663	-1.08013	1.0395	-1.01343	1.03882	-3.21437		1.0396	45.8896	1.0394	0.87037	1.0389	13.5424	1.039	31.8836	1.0388	62.8968
1.10075	-0.44652	2.96713	-3.34776	4.44788	3.62188	6.45041	-5.11518							1.04785	-1.08013	1.0407	-1.24687	1.04004	-0.88004		1.0408	40.2205	1.0406	-7.13305	1.0401	3.20469	1.0402	19.545	1.04	58.5616
1.10197	-0.81335	2.96835	-3.44781	4.44849	3.15501	6.45102	-4.54827							1.04907	0.12038	1.0419	-1.21352	1.04126	0.92073		1.0421	43.2218	1.0418	-14.136	1.0413	-8.80043	1.0414	12.8755	1.0412	41.2209
1.10319	-0.78	2.96957	-3.34776	4.4491	3.05497	6.45163	-3.21437							1.05029	-0.61326	1.0431	-1.24687	1.04248	0.18708		1.0433	32.884	1.043	-41.481	1.0425	-5.79915	1.0426	3.20469	1.0425	27.2149
1.10442	-0.78	2.97079	-3.41446	4.44971	3.58853	6.45224	-3.71459							1.05151	-0.54657	1.0443	-0.78	1.0437	-1.61369		1.0445	13.209	1.0443	-39.1467	1.0438	-5.46567	1.0439	-6.13262	1.0437	-13.1356
1.10564	-0.78	2.97201	-3.14768	4.45032	3.45514	6.45285	-3.08098							1.05273	-0.24644	1.0456	-1.11348	1.04492	-1.14682		1.0457	5.53902	1.0455	-28.809	1.045	1.53732	1.0451	-6.4661	1.0449	2.20427
1.10686	-0.98009	2.97323	-3.01429	4.45093	3.52184	6.45346	-2.58077							1.05395	0.45386	1.0468	-0.41318	1.04614	0.22043		1.047	-3.13134	1.0467	-11.1348	1.0462	-15.4699	1.0463	-3.79829	1.0461	4.20512
1.10808	-0.57991	2.97445	-2.71416	4.45154	4.0554	6.45407	-3.18102							1.05517	0.35382	1.048	1.35424	1.04736	1.52098		1.0482	-4.79872	1.0479	10.8746	1.0474	-44.4823	1.0475	-34.4781	1.0474	17.5441
1.1093	-0.57991	2.97567	-2.61412	4.45215	3.3551	6.45469	-3.34776							1.05639	-0.01301	1.0492	-1.31356	1.04858	0.72064		1.0494	-6.4661	1.0491	31.2166	1.0486	-38.8132	1.0487	-36.4789	1.0486	39.5535
1.11052	-0.61326	2.97689	-1.88047	4.45276	3.92201	6.4553	-2.98094							1.05762	-0.67996	1.0504	1.18751	1.0498	-0.64661		1.0506	-5.79915	1.0504	37.5527	1.0499	-31.4768	1.05	-39.8137	1.0498	14.2094
1.11174	-0.91339	2.97812	-2.04721	4.45337	3.68857	6.45591	-3.5812							1.05884	-1.01343	1.0517	-1.14682	1.05102	-1.61369		1.0518	-24.8072	1.0516	42.8883	1.0511	-10.1343	1.0512	-22.1395	1.051	10.2077
1.11296	-0.7133	2.97934	-2.1139	4.45398	3.32175	6.45652	-3.5145							1.06006	-0.64661	1.0529	-0.61326	1.05224	0.02034		1.0531	-29.8094	1.0528	36.5523	1.0523	13.209	1.0524	-6.13262	1.0522	34.5514
1.11418	-0.51322	2.98056	-1.91382	4.45459	3.42179	6.45713	-3.5145							1.06128	-0.88004	1.0541	-0.7133	1.05346	-0.04635		1.0543	-38.8132	1.054	8.5403	1.0535	24.5471	1.0536	19.545	1.0535	60.229
1.1154	-1.01343	2.98178	-2.41403	4.4552	4.08874	6.45774	-4.01471							1.0625	-0.64661	1.0553	-0.61326	1.05469	-1.68038		1.0555	-18.1377	1.0552	6.20597	1.0547	33.551	1.0549	30.5497	1.0547	108.583
1.11662	-0.0797	2.983	-2.78085	4.45582	4.0554	6.45835	-3.48115							1.06372	-0.11305	1.0565	-1.14682	1.0559	-2.01386		1.0567	-8.13348	1.0565	1.20384	1.056	34.8849	1.0561	40.8874	1.0559	152.935
1.11784	-0.47987	2.98422	-2.64746	4.45643	3.92201	6.45896	-2.91424							1.06494	-0.1464	1.0578	-0.57991	1.05713	-2.21395		1.0579	9.54073	1.0577	-13.4691	1.0572	35.2184	1.0573	36.8857	1.0571	205.958
1.11906	0.08704	2.98544	-2.41403	4.45704	4.52226	6.45957	-3.31441							1.06616	-0.17974	1.059	-1.08013	1.05835	-0.67996		1.0592	31.8836	1.0589	-9.1339	1.0584	17.8776	1.0585	33.2175	1.0583	295.663
1.12028	-0.74665	2.98666	-3.01429	4.45765	4.08874	6.46018	-3.41446							1.06738	0.18708	1.0602	-0.57991	1.05957	-0.44652		1.0604	37.5527	1.0601	-3.79829	1.0596	9.87421	1.0597	12.8755	1.0596	436.389
1.12151	-0.61326	2.98788	-2.54742	4.45826	3.9887	6.46079	-2.8809							1.0686	0.02034	1.0614	-0.91339	1.06079	0.32047		1.0616	41.2209	1.0613	0.20341	1.0608	5.53902	1.061	9.54073	1.0608	603.127
1.12273	-0.0797	2.9891	-2.04721	4.45887	4.6223	6.4614	-3.38111							1.06982	-0.01301	1.0626	-1.51365	1.06201	-0.41318		1.0628	41.2209	1.0626	-33.8111	1.0621	0.87037	1.0622	-1.46396	1.062	601.793
1.12395	-0.51322	2.99032	-2.28064	4.45948	4.48891	6.46201	-3.18102							1.07104	-0.11305	1.0639	-0.91339	1.06323	-0.57991		1.064	24.8806	1.0638	-39.1467	1.0633	-6.4661	1.0634	-3.79829	1.0632	283.324
1.12517	-0.44652	2.99154	-2.1139	4.46009	3.92201	6.46262	-2.38068							1.07226	0.02034	1.0651	-0.64661	1.06445	0.65395		1.0653	6.53945	1.065	-27.4751	1.0645	-7.46652	1.0646	-5.46567	1.0644	-71.8273
1.12639	-0.47987	2.99276	-2.38068	4.4607	4.85574	6.46323	-2.74751							1.07348	-0.34648	1.0663	-0.67996	1.06567	2.15459		1.0665	4.5386	1.0662	-14.136	1.0657	0.20341	1.0658	-7.13305	1.0657	-318.266
1.12761	-0.81335	2.99398	-2.1139	4.46131	4.7557	6.46384	-2.84755							1.07471	-0.78	1.0675	-0.78	1.06689	0.68729		1.0677	-3.46482	1.0674	2.53774	1.0669	-48.1505	1.0671	-23.1399	1.0669	-291.588
1.12883	-0.78	2.99521	-1.81377	4.46192	4.52226	6.46445	-2.08056							1.07593	-0.0797	1.0688	-0.57991	1.06811	0.48721		1.0689	-5.46567	1.0687	21.8793	1.0682	-31.8102	1.0683	-36.4789	1.0681	-184.875
1.13005	-0.94674	2.99643	-1.54699	4.46253	5.42265	6.46506	-2.64746							1.07715	-0.1464	1.07	-0.81335	1.06933	0.15373		1.0701	-9.80085	1.0699	35.2184	1.0694	-35.145	1.0695	-38.8132	1.0693	-137.189
1.13127	-0.57991	2.99765	-1.54699	4.46314	5.42265	6.46567	-2.28064							1.07837	-1.78043	1.0712	-0.91339	1.07055	0.25377		1.0714	-7.46652	1.0711	39.5535	1.0706	-18.8047	1.0707	-22.8064	1.0705	-26.8081
1.13249	-1.04678	2.99887	-2.01386	4.46375	5.42265	6.46628	-2.44738							1.07959	-0.44652	1.0724	-0.64661	1.07178	-0.11305		1.0726	-35.4785	1.0723	33.8845	1.0718	1.87079	1.0719	-5.46567	1.0718	-23.1399
1.13371	-0.98009	3.00009	-1.4136	4.46436	5.62273	6.4669	-2.48073							1.08081	0.15373	1.0736	-0.17974	1.07299	-0.7133		1.0738	-38.4798	1.0736	21.2124	1.0731	23.8802	1.0732	11.8751	1.073	54.8934
1.13493	-0.64661	3.00131	-1.78043	4.46497	5.62273	6.46751	-2.84755							1.08203	0.78734	1.0749	-0.31313	1.07422	-1.44695		1.075	-28.142	1.0748	12.8755	1.0743	38.2196	1.0744	27.5484	1.0742	117.587
1.13615	-0.17974	3.00253	-1.44695	4.46558	5.52269	6.46812	-2.01386							1.08325	1.12081	1.0761	-0.04635	1.07544	-1.24687		1.0762	-14.803	1.076	3.53817	1.0755	38.2196	1.0756	41.2209	1.0754	208.626
1.13737	-0.34648	3.00375	-1.61369	4.46619	5.45599	6.46873	-2.54742							1.08447	-0.04635	1.0773	-0.24644	1.07666	-1.51365		1.0775	4.87207	1.0772	1.53732	1.0767	35.2184	1.0768	39.5535	1.0766	166.608
1.1386	-0.37983	3.00497	-1.71373	4.4668	5.68943	6.46934	-2.71416							1.08569	-0.98009	1.0785	-0.44652	1.07788	-1.38026		1.0787	30.2162	1.0784	-3.46482	1.0779	28.8823	1.078	37.2192	1.0779	65.8981
1.13982	-0.64661	3.00619	-1.78043	4.46741	5.55604	6.46995	-2.24729							1.08691	-0.54657	1.0797	-0.04635	1.0791	-0.74665		1.0799	43.2218	1.0797	-9.46738	1.0792	12.8755	1.0793	19.8785	1.0791	-13.1356
1.14104	-0.34648	3.00741	-2.38068	4.46803	6.68985	6.47056	-1.94716							1.08813	-0.21309	1.081	-0.61326	1.08032	-1.04678		1.0811	50.8917	1.0809	-9.1339	1.0804	1.53732	1.0805	12.8755	1.0803	-80.8311
1.14226	-0.0797	3.00863	-2.34734	4.46864	5.95621	6.47117	-2.61412							1.08935	0.35382	1.0822	-0.31313	1.08154	-0.81335		1.0824	40.2205	1.0821	-16.4704	1.0816	-1.13049	1.0817	6.87293	1.0815	-68.4925
1.14348	-0.0797	3.00985	-2.58077	4.46925	4.98913	6.47178	-0.78							1.09057	-0.04635	1.0834	-0.44652	1.08276	0.12038		1.0836	24.2137	1.0833	-39.1467	1.0828	-6.4661	1.0829	3.53817	1.0828	-35.145
1.1447	-0.54657	3.01107	-0.81335	4.46986	6.12294	6.47239	-2.24729							1.0918	-0.61326	1.0846	-0.37983	1.08398	1.22085		1.0848	8.87378	1.0845	-37.1459	1.084	-11.1348	1.0841	-1.46396	1.084	-82.4985
1.14592	-0.24644	3.01229	-1.78043	4.47047	7.19007	6.473	-2.1806							1.09302	-0.54657	1.0858	-0.34648	1.0852	0.38716		1.086	6.20597	1.0858	-26.8081	1.0853	-7.8	1.0854	-5.46567	1.0852	-198.881
1.14714	-0.44652	3.01352	-1.91382	4.47108	6.18964	6.47361	-1.54699							1.09424	-0.24644	1.0871	-0.21309	1.08642	1.18751		1.0872	1.20384	1.087	-10.1343	1.0865	-24.4738	1.0866	-10.4678	1.0864	-352.614
1.14836	-0.88004	3.01474	-1.88047	4.47169	6.28968	6.47422	-1.4803							1.09546	-0.1464	1.0883	-0.61326	1.08764	0.52055		1.0885	-8.80043	1.0882	16.8772	1.0877	-45.4827	1.0878	-35.812	1.0876	-403.635
1.14958	-0.01301	3.01596	-1.4803	4.4723	6.75655	6.47483	-1.91382							1.09668	0.25377	1.0895	0.12038	1.08886	1.02077		1.0897	12.542	1.0894	25.2141	1.0889	-32.8107	1.089	-43.8154	1.0889	-310.262
1.1508	-0.88004	3.01718	-1.51365	4.47291	6.35638	6.47544	-1.21352							1.0979	0.42051	1.0907	-0.44652	1.09008	-0.11305		1.0909	-7.8	1.0906	38.2196	1.0901	-23.1399	1.0903	-27.1416	1.0901	-284.918
1.15202	-0.8467	3.0184	-1.51365	4.47352	7.15672	6.47605	-1.4803							1.09912	-0.01301	1.0919	-0.17974	1.09131	-0.1464		1.0921	-30.8098	1.0919	43.2218	1.0914	-8.80043	1.0915	-17.4708	1.0913	-304.927
1.15324	-0.81335	3.01962	-1.14682	4.47413	7.25676	6.47666	-1.64704							1.10034	-0.37983	1.0932	0.32047	1.09253	-0.57991		1.0933	-33.8111	1.0931	36.5523	1.0926	16.8772	1.0927	6.87293	1.0925	-345.277
1.15446	-0.54657	3.02084	-1.4136	4.47474	7.92371	6.47727	-1.01343							1.10156	-0.31313	1.0944	-0.37983	1.09375	-1.04678		1.0946	-32.8107	1.0943	14.5429	1.0938	30.2162	1.0939	23.5467	1.0937	-207.218
1.15569	-0.31313	3.02206	-1.31356	4.47535	7.85702	6.47788	-1.21352							1.10278	-0.78	1.0956	-0.34648	1.09497	-0.64661		1.0958	-17.4708	1.0955	7.2064	1.095	38.5531	1.0951	37.8862	1.095	-152.195
1.15691	-0.8467	3.02328	-1.78043	4.47596	8.22384	6.47849	-1.11348							1.104	-0.1464	1.0968	-0.34648	1.09619	-1.34691		1.097	-7.8	1.0967	-1.79744	1.0962	39.5535	1.0964	37.2192	1.0962	-290.921
1.15813	-0.54657	3.0245	-1.84712	4.47657	7.4235	6.47911	-1.31356							1.10522	0.98742	1.098	0.02034	1.09741	-0.27979		1.0982	17.5441	1.098	-6.13262	1.0975	29.8827	1.0976	31.8836	1.0974	-252.571
1.15935	-0.57991	3.02572	-1.08013	4.47718	7.85702	6.47972	-1.14682							1.10644	-0.88004	1.0993	0.5539	1.09863	-0.7133		1.0994	32.5505	1.0992	-3.46482	1.0987	22.8798	1.0988	27.8819	1.0986	-31.1433
1.16057	0.05369	3.02694	-1.04678	4.47779	7.72363	6.48033	-1.78043							1.10766	-0.1464	1.1005	0.6206	1.09985	-0.54657		1.1007	37.5527	1.1004	2.20427	1.0999	6.53945	1.1	7.87335	1.0998	147.266
1.16179	-0.47987	3.02816	-1.18017	4.4784	7.52354	6.48094	-0.91339							1.10888	0.35382	1.1017	-0.27979	1.10107	-0.27979		1.1019	39.2201	1.1016	1.53732	1.1011	-1.79744	1.1012	9.87421	1.1011	646.146
1.16301	0.12038	3.02938	-0.91339	4.47901	7.69028	6.48155	-1.64704							1.11011	0.18708	1.1029	-0.41318	1.10229	-0.1464		1.1031	34.8849	1.1028	-45.8162	1.1023	-0.79701	1.1025	1.87079	1.1023	-206.551
1.16423	-0.24644	3.03061	-0.88004	4.47962	8.72405	6.48216	-1.74708							1.11133	-0.0797	1.1042	-0.27979	1.10351	0.18708		1.1043	16.2102	1.1041	-36.8124	1.1036	-5.79915	1.1037	0.53689	1.1035	-25.1407
1.16545	-0.37983	3.03183	-0.94674	4.48024	8.55732	6.48277	-0.98009							1.11255	0.05369	1.1054	0.78734	1.10473	0.58725		1.1055	15.2098	1.1053	-32.4772	1.1048	-3.79829	1.1049	-8.46695	1.1047	141.597
1.16667	-0.31313	3.03305	-1.31356	4.48085	9.29096	6.48338	-1.21352							1.11377	0.18708	1.1066	-0.41318	1.10595	0.05369		1.1068	1.53732	1.1065	-20.4721	1.106	-9.46738	1.1061	-5.79915	1.1059	161.272
1.16789	-0.27979	3.03427	-0.64661	4.48146	9.15757	6.48399	-1.4136							1.11499	0.02034	1.1078	-0.01301	1.10718	0.98742		1.108	-4.79872	1.1077	2.53774	1.1072	-38.4798	1.1073	-22.4729	1.1072	27.8819
1.16911	-0.74665	3.03549	-1.54699	4.48207	9.05753	6.4846	-1.04678							1.11621	0.35382	1.109	-0.78	1.1084	0.92073		1.1092	-7.46652	1.109	29.2158	1.1085	-37.4793	1.1086	-37.4793	1.1084	-2.79787
1.17033	-0.8467	3.03671	-1.21352	4.48268	8.89079	6.48521	-1.38026							1.11743	0.5539	1.1103	-0.67996	1.10962	0.32047		1.1104	-9.1339	1.1102	35.8853	1.1097	-29.1424	1.1098	-41.481	1.1096	-44.4823
1.17155	-0.34648	3.03793	-1.61369	4.48329	9.5244	6.48582	-1.64704							1.11865	-0.1464	1.1115	-0.67996	1.11084	0.48721		1.1116	-26.8081	1.1114	41.5544	1.1109	-15.4699	1.111	-20.4721	1.1108	-45.8162
1.17277	-1.34691	3.03915	-1.34691	4.4839	9.69113	6.48643	-0.91339							1.11987	-0.21309	1.1127	0.02034	1.11206	0.42051		1.1129	-41.481	1.1126	45.2226	1.1121	0.20341	1.1122	-10.4678	1.112	-25.8077
1.174	-1.28021	3.04037	-2.01386	4.48451	9.75783	6.48704	-1.34691							1.12109	-0.04635	1.1139	-0.31313	1.11328	-0.17974		1.1141	-37.4793	1.1138	18.5446	1.1133	21.8793	1.1134	16.8772	1.1133	-14.4695
1.17522	-0.34648	3.04159	-2.1139	4.48512	9.65779	6.48765	-1.51365							1.12231	-0.44652	1.1151	0.52055	1.1145	-0.37983		1.1153	-36.4789	1.1151	7.2064	1.1146	42.5548	1.1147	27.8819	1.1145	1.87079
1.17644	-0.98009	3.04281	-1.78043	4.48573	10.258	6.48826	-0.91339							1.12353	-0.34648	1.1164	-0.17974	1.11572	-0.37983		1.1165	-10.8013	1.1163	3.20469	1.1158	37.5527	1.1159	43.2218	1.1157	23.8802
1.17766	-0.78	3.04403	-1.71373	4.48634	9.89122	6.48887	-1.08013							1.12475	-0.0797	1.1176	-0.27979	1.11694	-1.24687		1.1178	13.209	1.1175	3.20469	1.117	43.2218	1.1171	49.8913	1.1169	35.8853
1.17888	-0.64661	3.04525	-0.91339	4.48695	11.4252	6.48948	-1.34691							1.12597	-0.34648	1.1188	-0.24644	1.11816	-0.74665		1.119	26.548	1.1187	-4.79872	1.1182	18.5446	1.1183	34.8849	1.1182	32.5505
1.1801	-0.34648	3.04647	-1.68038	4.48756	12.0588	6.49009	-0.78							1.1272	0.28712	1.12	0.02034	1.11938	-0.81335		1.1202	41.8879	1.1199	-7.8	1.1194	11.5416	1.1195	17.2107	1.1194	40.8874
1.18132	0.82068	3.0477	-1.4136	4.48817	11.9588	6.4907	-1.21352							1.12842	0.18708	1.1212	0.68729	1.1206	-0.34648		1.1214	42.5548	1.1212	-9.46738	1.1207	1.53732	1.1208	2.20427	1.1206	26.548
1.18254	0.22043	3.04892	-1.21352	4.48878	13.2927	6.49132	-1.08013							1.12964	0.6206	1.1225	-0.31313	1.12182	-0.21309		1.1226	33.551	1.1224	-35.812	1.1219	-3.13134	1.122	5.8725	1.1218	21.2124
1.18376	-0.1464	3.05014	-1.28021	4.48939	13.8262	6.49193	-0.7133							1.13086	0.5539	1.1237	0.12038	1.12304	0.18708		1.1239	19.8785	1.1236	-42.148	1.1231	-6.13262	1.1232	3.20469	1.123	13.8759
1.18498	-0.04635	3.05136	-0.74665	4.49	13.5595	6.49254	-0.91339							1.13208	0.35382	1.1249	0.02034	1.12427	0.08704		1.1251	9.87421	1.1248	-31.8102	1.1243	-11.1348	1.1244	0.87037	1.1243	6.20597
1.1862	-0.24644	3.05258	-0.64661	4.49061	15.0934	6.49315	-0.88004							1.1333	-0.37983	1.1261	-0.04635	1.12548	0.85403		1.1263	0.53689	1.126	-16.8038	1.1255	-13.8026	1.1257	-1.46396	1.1255	-10.4678
1.18742	-0.1464	3.0538	-0.34648	4.49122	14.8267	6.49376	-0.47987							1.13452	0.68729	1.1273	0.08704	1.12671	0.88738		1.1275	-0.13006	1.1273	2.20427	1.1268	-33.8111	1.1269	-10.4678	1.1267	-1.79744
1.18864	-0.54657	3.05502	-0.88004	4.49183	15.1268	6.49437	-0.67996							1.13574	0.18708	1.1286	-0.11305	1.12793	1.15416		1.1287	-3.13134	1.1285	23.2132	1.128	-37.8128	1.1281	-36.1454	1.1279	-5.46567
1.18986	-0.51322	3.05624	-0.44652	4.49244	15.527	6.49498	-0.78							1.13696	-0.61326	1.1298	-0.1464	1.12915	1.12081		1.13	-5.79915	1.1297	29.5493	1.1292	-30.8098	1.1293	-38.8132	1.1291	-22.8064
1.19109	-0.67996	3.05746	-0.88004	4.49306	16.6941	6.49559	-0.34648							1.13818	-0.64661	1.131	-0.64661	1.13037	1.08746		1.1312	-7.13305	1.1309	26.8815	1.1304	-20.4721	1.1305	-30.8098	1.1304	-40.4806
1.19231	-0.57991	3.05868	-1.01343	4.49367	16.1939	6.4962	-0.17974							1.1394	-0.21309	1.1322	-0.04635	1.13159	0.15373		1.1324	-37.1459	1.1321	35.5518	1.1316	-4.13177	1.1318	-7.46652	1.1316	-50.1514
1.19353	-0.78	3.0599	-0.34648	4.49428	17.0276	6.49681	-0.57991							1.14062	0.05369	1.1334	-0.61326	1.13281	-0.34648		1.1336	-41.1476	1.1334	21.8793	1.1329	26.548	1.133	8.20683	1.1328	-19.8051
1.19475	-1.04678	3.06112	-0.8467	4.49489	17.7946	6.49742	-0.31313							1.14184	-0.24644	1.1347	-0.67996	1.13403	-0.54657		1.1348	-34.1446	1.1346	14.5429	1.1341	36.5523	1.1342	21.5459	1.134	-4.79872
1.19597	-0.78	3.06234	-1.24687	4.4955	17.4278	6.49803	-0.61326							1.14306	0.45386	1.1359	-0.24644	1.13525	-0.91339		1.1361	-16.8038	1.1358	7.87335	1.1353	37.5527	1.1354	36.2188	1.1352	14.8763
1.19719	-0.78	3.06356	-1.28021	4.49611	17.9613	6.49864	-0.67996							1.14429	0.25377	1.1371	-1.08013	1.13647	-0.8467		1.1373	-12.8021	1.137	2.53774	1.1365	54.8934	1.1366	41.8879	1.1365	26.2145
1.19841	-0.8467	3.06479	-1.34691	4.49672	18.7617	6.49925	-0.34648							1.14551	0.35382	1.1383	-0.27979	1.13769	-1.44695		1.1385	24.2137	1.1382	-7.46652	1.1377	24.2137	1.1379	42.5548	1.1377	34.8849
1.19963	-0.78	3.06601	-1.11348	4.49733	19.2952	6.49986	-0.24644							1.14673	0.75399	1.1396	0.65395	1.13891	-0.57991		1.1397	37.5527	1.1395	-5.79915	1.139	12.542	1.1391	21.8793	1.1389	42.8883
1.20085	-0.21309	3.06723	-1.14682	4.49794	20.2957	6.50047	-0.41318							1.14795	0.72064	1.1408	-0.17974	1.14013	-0.17974		1.1409	37.5527	1.1407	-11.1348	1.1402	5.53902	1.1403	10.8746	1.1401	40.554
1.20207	0.18708	3.06845	-0.04635	4.49855	22.0297	6.50108	-0.34648							1.14917	0.52055	1.142	-0.27979	1.14135	-0.17974		1.1422	39.887	1.1419	-27.1416	1.1414	-8.13348	1.1415	-1.79744	1.1413	20.8789
1.20329	0.15373	3.06967	-1.14682	4.49916	23.2969	6.50169	-0.24644							1.15039	0.35382	1.1432	0.48721	1.14257	-0.37983		1.1434	22.5463	1.1431	-41.8145	1.1426	0.20341	1.1427	-6.4661	1.1426	9.20725
1.20451	0.32047	3.07089	-1.31356	4.49977	24.7976	6.5023	-0.24644							1.15161	-0.11305	1.1444	-1.74708	1.1438	0.52055		1.1446	11.2081	1.1444	-34.4781	1.1439	-3.79829	1.144	-4.79872	1.1438	0.87037
1.20573	0.18708	3.07211	-0.88004	4.50038	26.3649	6.50291	0.02034							1.15283	-0.54657	1.1457	0.12038	1.14502	1.12081		1.1458	6.20597	1.1456	-30.8098	1.1451	-5.79915	1.1452	-7.13305	1.145	-3.46482
1.20695	-0.0797	3.07333	-0.94674	4.50099	27.6655	6.50353	0.05369							1.15405	-0.17974	1.1469	0.48721	1.14624	1.42094		1.147	1.87079	1.1468	-11.4682	1.1463	-15.1365	1.1464	-9.80085	1.1462	-5.46567
1.20818	-0.61326	3.07455	-0.64661	4.5016	28.5659	6.50414	0.12038							1.15527	0.72064	1.1481	0.05369	1.14746	1.68772		1.1483	-2.46439	1.148	2.20427	1.1475	-39.1467	1.1476	-27.4751	1.1474	-0.13006
1.2094	-0.01301	3.07577	-0.67996	4.50221	31.0336	6.50475	0.28712							1.15649	-0.11305	1.1493	0.45386	1.14868	1.38759		1.1495	-4.46524	1.1492	22.5463	1.1487	-39.4802	1.1488	-43.4819	1.1487	5.53902
1.21062	-0.51322	3.07699	-0.21309	4.50282	31.6005	6.50536	0.5539							1.15771	0.12038	1.1505	0.6206	1.1499	1.45429		1.1507	-7.46652	1.1505	32.5505	1.15	-20.4721	1.1501	-36.1454	1.1499	-35.812
1.21184	-0.44652	3.07821	-0.37983	4.50343	32.4008	6.50597	-0.57991							1.15893	0.18708	1.1518	-0.21309	1.15112	1.2542		1.1519	-19.4716	1.1517	39.2201	1.1512	-11.4682	1.1513	-24.8072	1.1511	-37.8128
1.21306	-0.61326	3.07943	0.02034	4.50404	33.9015	6.50658	0.25377							1.16015	-0.24644	1.153	0.15373	1.15234	0.02034		1.1532	-43.4819	1.1529	36.2188	1.1524	8.20683	1.1525	-6.4661	1.1523	-27.1416
1.21428	-0.47987	3.08065	-0.54657	4.50466	34.8018	6.50719	0.52055							1.16138	-0.41318	1.1542	-0.74665	1.15356	-0.37983		1.1544	-36.4789	1.1541	14.5429	1.1536	27.5484	1.1537	14.2094	1.1536	-10.1343
1.2155	-0.17974	3.08187	-0.1464	4.50527	36.3358	6.5078	0.08704							1.1626	0.82068	1.1554	-0.54657	1.15478	-0.34648		1.1556	-25.4742	1.1553	0.87037	1.1548	40.554	1.1549	32.2171	1.1548	9.54073
1.21672	-0.78	3.0831	-0.47987	4.50588	36.3692	6.50841	0.48721							1.16382	0.32047	1.1566	-0.51322	1.156	-1.11348		1.1568	-4.13177	1.1566	-6.79957	1.1561	38.8866	1.1562	37.8862	1.156	25.2141
1.21794	-0.74665	3.08432	-0.57991	4.50649	42.0049	6.50902	0.08704							1.16504	0.18708	1.1579	0.18708	1.15722	-0.47987		1.158	19.545	1.1578	-10.1343	1.1573	42.2213	1.1574	39.5535	1.1572	37.8862
1.21916	-0.64661	3.08554	-0.44652	4.5071	44.3059	6.50963	0.18708							1.16626	-0.17974	1.1591	-0.11305	1.15844	-0.91339		1.1593	28.5488	1.159	-21.4725	1.1585	15.8768	1.1586	29.5493	1.1584	42.8883
1.22038	-0.31313	3.08676	-1.04678	4.50771	48.2076	6.51024	0.42051							1.16748	0.28712	1.1603	-0.01301	1.15966	-0.8467		1.1605	48.5574	1.1602	-6.79957	1.1597	6.20597	1.1598	16.8772	1.1597	39.2201
1.2216	-0.78	3.08798	-0.64661	4.50832	51.9091	6.51085	0.5539							1.1687	-0.47987	1.1615	0.15373	1.16089	0.5539		1.1617	39.2201	1.1614	-10.4678	1.1609	0.53689	1.1611	6.87293	1.1609	26.548
1.22282	0.25377	3.0892	-0.7133	4.50893	54.6436	6.51146	0.48721							1.16992	0.25377	1.1627	0.68729	1.16211	0.95407		1.1629	33.8845	1.1627	-35.145	1.1622	-1.79744	1.1623	-4.13177	1.1621	15.2098
1.22404	-0.47987	3.09042	-0.47987	4.50954	58.4119	6.51207	0.78734							1.17114	0.22043	1.164	-0.27979	1.16333	0.75399		1.1641	13.8759	1.1639	-41.1476	1.1634	-5.1322	1.1635	-7.13305	1.1633	10.2077
1.22526	0.28712	3.09164	-0.67996	4.51015	61.9134	6.51268	1.18751							1.17236	0.68729	1.1652	-0.01301	1.16455	1.22085		1.1654	-0.13006	1.1651	-33.4776	1.1646	-5.46567	1.1647	-1.79744	1.1645	3.87165
1.22649	-0.0797	3.09286	-0.88004	4.51076	65.6817	6.51329	0.72064							1.17358	0.42051	1.1664	0.75399	1.16577	1.15416		1.1666	0.87037	1.1663	-20.1386	1.1658	-10.8013	1.1659	-4.79872	1.1658	3.53817
1.22771	0.42051	3.09408	-0.44652	4.51137	70.317	6.5139	0.48721							1.1748	0.52055	1.1676	0.12038	1.16699	0.15373		1.1678	-2.46439	1.1675	-5.79915	1.167	-40.1471	1.1672	-22.1395	1.167	-1.79744
1.22893	0.48721	3.0953	-1.04678	4.51198	76.1862	6.51451	1.18751							1.17602	0.38716	1.1688	-0.1464	1.16821	1.62102		1.169	1.87079	1.1688	19.8785	1.1683	-39.8137	1.1684	-44.1488	1.1682	-3.79829
1.23015	-0.21309	3.09652	-0.34648	4.51259	82.3555	6.51512	1.22085							1.17724	0.28712	1.1701	-0.24644	1.16943	0.65395		1.1702	-8.13348	1.17	35.5518	1.1695	-31.1433	1.1696	-37.1459	1.1694	-32.4772
1.23137	-0.61326	3.09774	-0.54657	4.5132	91.4593	6.51574	0.78734							1.17846	-0.1464	1.1713	-0.04635	1.17065	0.58725		1.1715	-15.1365	1.1712	36.2188	1.1707	-9.46738	1.1708	-21.806	1.1706	-35.4785
1.23259	-0.57991	3.09896	-0.27979	4.51381	105.099	6.51635	1.45429							1.17969	0.52055	1.1725	-0.21309	1.17187	-0.17974		1.1727	-35.812	1.1724	30.2162	1.1719	4.5386	1.172	-11.1348	1.1719	-36.1454
1.23381	-0.67996	3.10019	-0.17974	4.51442	122.072	6.51696	0.88738							1.18091	0.32047	1.1737	-0.1464	1.17309	-0.61326		1.1739	-35.4785	1.1736	14.8763	1.1732	27.5484	1.1733	12.8755	1.1731	-25.8077
1.23503	-0.7133	3.10141	-0.21309	4.51503	133.744	6.51757	0.95407							1.18213	0.22043	1.175	-0.47987	1.17431	-0.37983		1.1751	-30.8098	1.1749	5.53902	1.1744	32.2171	1.1745	32.2171	1.1743	-2.13092
1.23625	-0.81335	3.10263	0.52055	4.51564	142.114	6.51818	1.3209							1.18335	-0.17974	1.1762	-0.31313	1.17553	-0.47987		1.1763	-14.4695	1.1761	-5.46567	1.1756	48.5574	1.1757	31.5501	1.1755	20.5454
1.23747	-0.67996	3.10385	0.42051	4.51625	132.11	6.51879	0.82068							1.18457	-0.41318	1.1774	-0.11305	1.17676	-0.31313		1.1776	-0.79701	1.1773	-6.4661	1.1768	39.5535	1.1769	48.8909	1.1767	31.2166
1.23869	-0.81335	3.10507	0.38716	4.51687	92.7266	6.5194	1.12081							1.18579	-0.17974	1.1786	-0.44652	1.17798	-0.57991		1.1788	31.2166	1.1785	-8.46695	1.178	16.5437	1.1781	37.8862	1.178	38.2196
1.23991	-0.54657	3.10629	0.12038	4.51748	49.308	6.52001	1.05412							1.18701	-0.31313	1.1798	0.32047	1.1792	-0.24644		1.18	41.8879	1.1798	-1.79744	1.1793	10.8746	1.1794	16.8772	1.1792	38.8866
1.24113	-0.44652	3.10751	0.18708	4.51809	33.9015	6.52062	0.68729							1.18823	0.52055	1.1811	0.08704	1.18042	0.08704		1.1812	39.5535	1.181	-4.46524	1.1805	1.53732	1.1806	5.20555	1.1804	30.2162
1.24235	-0.34648	3.10873	-0.11305	4.5187	32.6676	6.52123	1.08746							1.18945	0.75399	1.1823	-0.1464	1.18164	0.02034		1.1824	42.8883	1.1822	-22.4729	1.1817	-1.46396	1.1818	1.87079	1.1816	10.5412
1.24358	-0.24644	3.10995	0.12038	4.51931	17.6945	6.52184	1.38759							1.19067	0.38716	1.1835	0.15373	1.18286	0.35382		1.1837	18.5446	1.1834	-36.8124	1.1829	-5.79915	1.183	-4.79872	1.1828	5.8725
1.2448	0.15373	3.11117	-0.1464	4.51992	-17.187	6.52245	1.08746							1.19189	0.98742	1.1847	0.12038	1.18408	0.68729		1.1849	10.5412	1.1846	-33.1441	1.1841	0.20341	1.1842	-10.4678	1.1841	-0.13006
1.24602	0.22043	3.11239	0.08704	4.52053	-47.9335	6.52306	1.15416							1.19311	0.6206	1.1859	-0.1464	1.1853	0.48721		1.1861	1.87079	1.1859	-31.8102	1.1854	-3.13134	1.1855	-4.46524	1.1853	3.87165
1.24724	0.28712	3.11361	-0.31313	4.52114	-62.473	6.52367	1.62102							1.19433	0.65395	1.1872	-0.44652	1.18652	0.78734		1.1873	-6.13262	1.1871	-6.13262	1.1866	-26.4746	1.1867	-5.1322	1.1865	-2.79787
1.24846	0.22043	3.11483	-0.1464	4.52175	-66.3413	6.52428	1.12081							1.19555	0.42051	1.1884	-0.74665	1.18774	0.32047		1.1886	-6.79957	1.1883	2.20427	1.1878	-37.8128	1.1879	-33.4776	1.1877	-1.46396
1.24968	0.08704	3.11605	-0.37983	4.52236	-58.6714	6.52489	0.92073							1.19678	0.02034	1.1896	-0.21309	1.18896	0.48721		1.1898	-10.8013	1.1895	27.5484	1.189	-28.4755	1.1891	-39.8137	1.189	-19.4716
1.2509	0.12038	3.11728	-0.24644	4.52297	-32.2934	6.5255	1.68772							1.198	-0.98009	1.1908	-0.1464	1.19018	0.6206		1.191	-2.79787	1.1907	39.2201	1.1902	-17.8043	1.1903	-31.1433	1.1902	-40.1471
1.25212	0.28712	3.1185	0.05369	4.52358	1.08746	6.52611	1.15416							1.19922	-0.41318	1.192	-0.37983	1.1914	0.22043		1.1922	-31.1433	1.192	51.2252	1.1915	-3.79829	1.1916	-17.1373	1.1914	-36.8124
1.25334	-0.44652	3.11972	-0.54657	4.52419	15.7604	6.52672	1.48763							1.20044	-1.08013	1.1933	-0.01301	1.19262	0.6206		1.1934	-41.8145	1.1932	37.8862	1.1927	12.8755	1.1928	0.87037	1.1926	-26.4746
1.25456	-0.21309	3.12094	-0.47987	4.5248	20.1623	6.52733	1.75441							1.20166	0.18708	1.1945	-0.64661	1.19385	-0.0797		1.1947	-42.4815	1.1944	30.2162	1.1939	21.8793	1.194	22.8798	1.1938	-7.8
1.25578	-0.17974	3.12216	-0.1464	4.52541	15.1935	6.52795	1.28755							1.20288	0.42051	1.1957	-0.04635	1.19506	-0.44652		1.1959	-16.1369	1.1956	29.8827	1.1951	31.2166	1.1952	32.884	1.1951	14.8763
1.257	-0.54657	3.12338	-0.04635	4.52602	13.9263	6.52856	2.25463							1.2041	0.38716	1.1969	-0.41318	1.19629	-0.24644		1.1971	-6.4661	1.1968	33.8845	1.1963	34.5514	1.1965	41.5544	1.1963	31.5501
1.25822	-0.51322	3.1246	-0.51322	4.52663	16.2273	6.52917	1.85446							1.20532	0.52055	1.1981	0.18708	1.19751	-0.17974		1.1983	15.8768	1.1981	20.5454	1.1976	32.884	1.1977	39.2201	1.1975	38.5531
1.25944	-0.81335	3.12582	0.32047	4.52724	17.7612	6.52978	1.92115							1.20654	0.68729	1.1994	0.48721	1.19873	-0.67996		1.1995	30.8832	1.1993	42.2213	1.1988	13.5424	1.1989	20.8789	1.1987	37.5527
1.26067	-0.64661	3.12704	0.05369	4.52785	15.4269	6.53039	1.9545							1.20776	0.65395	1.2006	0.48721	1.19995	-0.01301		1.2008	38.5531	1.2005	47.8904	1.2	8.20683	1.2001	9.87421	1.1999	37.8862
1.26189	-0.51322	3.12826	0.35382	4.52846	11.3252	6.531	2.18793							1.20898	0.52055	1.2018	0.25377	1.20117	-0.11305		1.202	48.2239	1.2017	44.5557	1.2012	2.20427	1.2013	-5.1322	1.2012	18.2111
1.26311	-0.27979	3.12948	-0.24644	4.52908	5.25591	6.53161	1.65437							1.2102	0.42051	1.203	-0.44652	1.20239	-0.04635		1.2032	32.2171	1.2029	13.209	1.2024	-1.46396	1.2026	3.53817	1.2024	11.2081
1.26433	0.22043	3.1307	0.48721	4.52969	-6.48243	6.53222	1.42094							1.21142	0.52055	1.2042	0.48721	1.20361	1.02077		1.2044	15.8768	1.2042	74.235	1.2037	-5.1322	1.2038	-5.79915	1.2036	2.20427
1.26555	0.18708	3.13192	0.42051	4.5303	-26.9912	6.53283	1.92115							1.21264	0.35382	1.2055	0.35382	1.20483	0.78734		1.2056	6.20597	1.2054	128.925	1.2049	-4.79872	1.205	-3.46482	1.2048	-1.13049
1.26677	0.22043	3.13314	0.38716	4.53091	-20.5218	6.53344	1.78776							1.21387	0.18708	1.2067	0.78734	1.20605	1.35424		1.2069	2.20427	1.2066	201.289	1.2061	-18.8047	1.2062	-7.46652	1.206	6.20597
1.26799	-0.01301	3.13436	0.85403	4.53152	8.69071	6.53405	1.75441							1.21509	0.32047	1.2079	0.02034	1.20727	1.3209		1.2081	-6.4661	1.2078	353.688	1.2073	-34.4781	1.2074	-29.1424	1.2073	-7.46652
1.26921	0.38716	3.13559	0.28712	4.53213	32.0673	6.53466	1.82111							1.21631	0.35382	1.2091	-0.0797	1.20849	0.95407		1.2093	-8.80043	1.2091	674.158	1.2086	-45.1493	1.2087	-41.8145	1.2085	-6.13262
1.27043	0.72064	3.13681	0.65395	4.53274	32.8343	6.53527	2.18793							1.21753	0.88738	1.2104	-0.17974	1.20971	0.45386		1.2105	-7.8	1.2103	1174.37	1.2098	-31.4768	1.2099	-36.4789	1.2097	-48.484
1.27165	0.12038	3.13803	0.32047	4.53335	11.4586	6.53588	1.92115							1.21875	0.05369	1.2116	-0.24644	1.21093	0.38716		1.2117	-21.139	1.2115	320.673	1.211	-15.4699	1.2111	-26.8081	1.2109	-41.8145
1.27287	0.12038	3.13925	0.5539	4.53396	-11.1511	6.53649	3.02162							1.21997	0.18708	1.2128	-0.04635	1.21215	0.95407		1.213	-41.8145	1.2127	-175.872	1.2122	7.87335	1.2123	-7.13305	1.2121	-30.8098
1.27409	-0.61326	3.14047	0.32047	4.53457	-11.1177	6.5371	2.42137							1.22119	-0.21309	1.214	0.18708	1.21338	-0.17974		1.2142	-33.1441	1.2139	-502.344	1.2134	25.5476	1.2135	19.545	1.2134	-19.8051
1.27531	-0.1464	3.14169	0.12038	4.53518	8.7574	6.53771	1.78776							1.22241	0.52055	1.2152	0.48721	1.2146	-0.41318		1.2154	-27.8085	1.2152	-438.65	1.2147	29.8827	1.2148	29.2158	1.2146	-0.46354
1.27653	-0.17974	3.14291	0.28712	4.53579	28.1657	6.53832	2.35467							1.22363	0.38716	1.2165	0.15373	1.21582	-0.78		1.2166	-8.46695	1.2164	-310.262	1.2159	38.8866	1.216	41.5544	1.2158	18.5446
1.27776	-0.24644	3.14413	0.38716	4.5364	32.3675	6.53893	2.35467							1.22485	0.32047	1.2177	-0.47987	1.21704	-0.88004		1.2178	11.2081	1.2176	-217.89	1.2171	40.2205	1.2172	40.554	1.217	34.2179
1.27898	-0.31313	3.14535	-0.24644	4.53701	19.1618	6.53954	2.12124							1.22607	0.12038	1.2189	0.02034	1.21826	-0.51322		1.2191	31.2166	1.2188	-112.178	1.2183	20.5454	1.2184	37.2192	1.2182	46.223
1.2802	-0.61326	3.14657	-0.04635	4.53762	8.32388	6.54016	2.18793							1.22729	0.48721	1.2201	-0.1464	1.21948	-0.64661		1.2203	40.2205	1.22	-99.5058	1.2195	7.2064	1.2196	18.8781	1.2195	45.8896
1.28142	-0.1464	3.14779	0.65395	4.53823	6.65651	6.54077	1.78776							1.22851	0.72064	1.2213	0.05369	1.2207	0.08704		1.2215	41.5544	1.2213	8.87378	1.2208	0.87037	1.2209	6.53945	1.2207	27.2149
1.28264	-0.41318	3.14901	-0.0797	4.53884	8.62401	6.54138	1.38759							1.22973	1.2542	1.2226	0.25377	1.22192	0.48721		1.2227	36.2188	1.2225	5.8725	1.222	-2.46439	1.2221	2.20427	1.2219	13.5424
1.28386	-0.11305	3.15023	0.18708	4.53945	3.9887	6.54199	2.0212							1.23095	0.85403	1.2238	0.15373	1.22314	0.35382		1.224	12.8755	1.2237	41.2209	1.2232	-11.1348	1.2233	-3.46482	1.2231	1.87079
1.28508	0.25377	3.15145	0.85403	4.54006	-5.14853	6.5426	1.92115							1.23218	0.75399	1.225	0.18708	1.22436	0.92073		1.2252	10.5412	1.2249	86.5736	1.2244	-5.46567	1.2245	-7.46652	1.2244	-6.79957
1.2863	0.02034	3.15268	0.52055	4.54067	-9.21693	6.54321	2.85488							1.2334	0.45386	1.2262	0.02034	1.22558	1.15416		1.2264	6.87293	1.2261	161.606	1.2256	-7.46652	1.2257	-4.79872	1.2256	-3.79829
1.28752	0.52055	3.1539	0.6206	4.54129	-7.44951	6.54382	2.28798							1.23462	0.92073	1.2274	0.92073	1.2268	1.3209		1.2276	-4.79872	1.2274	293.328	1.2269	-33.1441	1.227	-14.4695	1.2268	-6.4661
1.28874	0.25377	3.15512	0.68729	4.5419	-4.48158	6.54443	2.6548							1.23584	0.78734	1.2287	-0.27979	1.22802	1.62102		1.2288	-5.79915	1.2286	458.399	1.2281	-37.1459	1.2282	-43.1484	1.228	-3.46482
1.28996	0.85403	3.15634	2.82154	4.54251	-5.78213	6.54504	2.42137							1.23706	1.08746	1.2299	0.85403	1.22924	1.72107		1.2301	-9.80085	1.2298	430.72	1.2293	-32.1437	1.2294	-40.1471	1.2292	-28.809
1.29118	0.28712	3.15756	0.92073	4.54312	-7.68294	6.54565	2.98827							1.23828	0.28712	1.2311	-0.0797	1.23047	0.95407		1.2313	-9.46738	1.231	238.972	1.2305	-24.4738	1.2306	-32.1437	1.2305	-40.4806
1.2924	0.48721	3.15878	0.38716	4.54373	-9.65045	6.54626	3.08832							1.2395	0.58725	1.2323	-0.17974	1.23169	0.72064		1.2325	-39.1467	1.2322	-76.1625	1.2317	-2.79787	1.2319	-13.4691	1.2317	-44.1488
1.29362	0.28712	3.16	1.38759	4.54434	-10.4841	6.54687	2.95493							1.24072	0.6206	1.2335	-0.04635	1.23291	-0.04635		1.2337	-42.4815	1.2335	-271.913	1.233	16.5437	1.2331	6.87293	1.2329	-20.1386
1.29484	-0.21309	3.16122	1.08746	4.54495	-11.618	6.54748	3.58853							1.24194	0.35382	1.2348	0.22043	1.23413	0.15373		1.2349	-27.4751	1.2347	-360.951	1.2342	25.2141	1.2343	24.5471	1.2341	-8.46695
1.29607	0.02034	3.16244	1.18751	4.54556	-12.6517	6.54809	3.42179							1.24316	0.38716	1.236	0.35382	1.23535	-0.54657		1.2362	-14.4695	1.2359	-356.282	1.2354	40.554	1.2355	30.2162	1.2353	9.20725
1.29729	-0.17974	3.16366	1.02077	4.54617	-15.653	6.5487	3.22171							1.24438	0.5539	1.2372	-0.24644	1.23657	-0.57991		1.2374	5.8725	1.2371	-408.971	1.2366	32.2171	1.2367	39.5535	1.2366	32.2171
1.29851	-0.37983	3.16488	1.02077	4.54678	-16.8535	6.54931	3.55518							1.2456	0.25377	1.2384	-0.11305	1.23779	-0.78		1.2386	24.2137	1.2383	-427.646	1.2378	19.8785	1.238	32.884	1.2378	38.2196
1.29973	-0.91339	3.1661	1.12081	4.54739	-16.4534	6.54992	4.15544							1.24682	1.12081	1.2396	0.5539	1.23901	-0.21309		1.2398	31.2166	1.2396	-311.93	1.2391	10.8746	1.2392	17.5441	1.239	42.8883
1.30095	-0.47987	3.16732	1.12081	4.548	-15.753	6.55053	3.78862							1.24804	0.78734	1.2409	0.02034	1.24023	-0.24644		1.241	41.2209	1.2408	-219.224	1.2403	6.20597	1.2404	9.87421	1.2402	31.8836
1.30217	0.22043	3.16854	0.48721	4.54861	-14.6526	6.55114	4.32218							1.24927	1.15416	1.2421	0.18708	1.24145	0.52055		1.2423	34.8849	1.242	-149.194	1.2415	-1.46396	1.2416	4.20512	1.2414	14.2094
1.30339	0.22043	3.16977	-0.17974	4.54922	-12.485	6.55175	3.72192							1.25049	1.3209	1.2433	0.35382	1.24267	1.08746		1.2435	22.8798	1.2432	-125.183	1.2427	-3.13134	1.2428	-4.46524	1.2427	7.87335
1.30461	-0.44652	3.17099	0.65395	4.54983	-8.2832	6.55237	3.05497							1.25171	0.52055	1.2445	0.72064	1.24389	1.38759		1.2447	-3.46482	1.2445	-115.179	1.244	-5.79915	1.2441	-6.4661	1.2439	3.20469
1.30583	0.12038	3.17221	0.72064	4.55044	-3.04763	6.55298	3.22171							1.25293	3.62188	1.2458	0.28712	1.24511	1.02077		1.2459	4.20512	1.2457	-65.4913	1.2452	-10.1343	1.2453	-5.1322	1.2451	-0.13006
1.30705	-0.0797	3.17343	1.05412	4.55105	1.45429	6.55359	3.15501							1.25415	0.88738	1.247	0.65395	1.24633	2.52141		1.2471	2.87122	1.2469	-49.4845	1.2464	-32.1437	1.2465	-8.80043	1.2463	-6.4661
1.30827	0.35382	3.17465	1.22085	4.55166	3.08832	6.5542	2.55476							1.25537	1.18751	1.2482	0.92073	1.24756	1.82111		1.2484	-7.8	1.2481	-10.4678	1.2476	-55.1535	1.2477	-44.4823	1.2475	-8.13348
1.30949	0.38716	3.17587	0.95407	4.55227	1.62102	6.55481	2.85488							1.25659	1.02077	1.2494	0.48721	1.24878	1.2542		1.2496	-6.79957	1.2493	-4.46524	1.2488	-41.481	1.2489	-38.4798	1.2488	-9.80085
1.31071	0.58725	3.17709	1.08746	4.55288	2.78819	6.55542	2.95493							1.25781	0.45386	1.2506	0.6206	1.25	1.3209		1.2508	-7.46652	1.2506	12.542	1.2501	-34.4781	1.2502	-37.4793	1.25	-39.1467
1.31193	0.58725	3.17831	0.6206	4.5535	1.62102	6.55603	2.52141							1.25903	0.32047	1.2519	0.38716	1.25122	-0.54657		1.252	-34.1446	1.2518	-29.1424	1.2513	-13.1356	1.2514	-18.4712	1.2512	-39.4802
1.31316	0.45386	3.17953	1.65437	4.55411	-1.74708	6.55664	3.3551							1.26025	0.82068	1.2531	0.25377	1.25244	0.12038		1.2532	-46.4832	1.253	14.8763	1.2525	7.53988	1.2526	-2.13092	1.2524	-28.142
1.31438	0.18708	3.18075	1.28755	4.55472	-4.44823	6.55725	3.72192							1.26147	0.82068	1.2543	0.85403	1.25366	-0.34648		1.2545	-37.1459	1.2542	2.87122	1.2537	27.8819	1.2538	25.2141	1.2536	-13.8026
1.3156	0.22043	3.18197	1.3209	4.55533	-6.14896	6.55786	4.22213							1.26269	1.05412	1.2555	0.08704	1.25488	-0.51322		1.2557	-21.139	1.2554	2.87122	1.2549	32.5505	1.255	29.2158	1.2549	7.53988
1.31682	0.25377	3.18319	1.18751	4.55594	-7.54955	6.55847	4.35552							1.26391	1.48763	1.2567	1.58768	1.2561	-0.57991		1.2569	-5.79915	1.2567	4.87207	1.2562	37.5527	1.2563	40.8874	1.2561	29.5493
1.31804	-0.04635	3.18441	1.3209	4.55655	-6.21565	6.55908	4.35552							1.26513	1.22085	1.258	0.08704	1.25732	0.08704		1.2581	6.53945	1.2579	-1.46396	1.2574	34.5514	1.2575	36.8857	1.2573	39.2201
1.31926	-0.0797	3.18563	1.65437	4.55716	-3.71459	6.55969	4.42222							1.26636	1.62102	1.2592	0.48721	1.25854	0.05369		1.2594	34.8849	1.2591	-1.79744	1.2586	13.5424	1.2587	24.5471	1.2585	42.2213
1.32048	-0.24644	3.18686	1.78776	4.55777	-1.54699	6.5603	4.55561							1.26758	1.65437	1.2604	0.52055	1.25976	0.08704		1.2606	40.554	1.2603	-10.1343	1.2598	0.87037	1.2599	11.5416	1.2598	44.5557
1.3217	-0.27979	3.18808	1.58768	4.55838	1.22085	6.56091	4.78904							1.2688	1.92115	1.2616	0.72064	1.26098	0.38716		1.2618	38.8866	1.2615	-9.80085	1.261	-0.79701	1.2611	-2.13092	1.261	21.5459
1.32292	-1.04678	3.1893	1.45429	4.55899	3.9887	6.56152	4.22213							1.27002	1.45429	1.2628	0.88738	1.2622	1.35424		1.263	29.5493	1.2628	-44.8158	1.2623	-7.46652	1.2624	0.87037	1.2622	10.2077
1.32414	0.15373	3.19052	1.12081	4.5596	3.68857	6.56213	5.02248							1.27124	1.2542	1.2641	0.35382	1.26342	1.35424		1.2642	8.87378	1.264	-39.8137	1.2635	-7.46652	1.2636	-14.136	1.2634	2.20427
1.32536	-0.01301	3.19174	1.42094	4.56021	1.22085	6.56274	4.95578							1.27246	1.38759	1.2653	-0.44652	1.26465	1.45429		1.2655	3.87165	1.2652	-25.4742	1.2647	-4.13177	1.2648	-7.13305	1.2646	3.20469
1.32658	-0.04635	3.19296	1.58768	4.56082	1.12081	6.56335	4.12209							1.27368	1.2542	1.2665	-0.31313	1.26587	1.28755		1.2667	-1.13049	1.2664	-12.4687	1.2659	-6.4661	1.266	-4.46524	1.2659	-3.79829
1.3278	0.35382	3.19418	1.62102	4.56143	7.69028	6.56396	4.92243							1.2749	1.65437	1.2677	0.45386	1.26709	2.08789		1.2679	-10.8013	1.2676	13.8759	1.2671	-37.8128	1.2673	-20.8056	1.2671	0.87037
1.32902	0.82068	3.1954	1.58768	4.56204	30.0998	6.56458	5.82282							1.27612	1.78776	1.2689	0.35382	1.26831	1.42094		1.2691	-7.8	1.2689	27.5484	1.2684	-33.1441	1.2685	-45.1493	1.2683	-4.79872
1.33025	0.58725	3.19662	1.38759	4.56265	54.4436	6.56519	5.68943							1.27734	0.95407	1.2702	0.6206	1.26953	1.12081		1.2703	-11.1348	1.2701	32.2171	1.2696	-41.8145	1.2697	-38.8132	1.2695	-32.8107
1.33147	0.32047	3.19784	1.38759	4.56326	39.5038	6.5658	6.15629							1.27856	1.28755	1.2714	0.72064	1.27075	-0.41318		1.2716	-14.803	1.2713	34.8849	1.2708	-28.142	1.2709	-30.8098	1.2707	-40.8141
1.33269	0.48721	3.19906	1.72107	4.56387	-23.5564	6.56641	6.48977							1.27978	2.0212	1.2726	0.75399	1.27197	1.05412		1.2728	-39.8137	1.2725	41.2209	1.272	3.53817	1.2721	-8.46695	1.272	-35.812
1.33391	0.42051	3.20028	1.48763	4.56448	-73.9445	6.56702	6.22299							1.281	1.88781	1.2738	0.42051	1.27319	-0.37983		1.274	-44.4823	1.2737	11.8751	1.2732	29.5493	1.2734	14.8763	1.2732	-25.4742
1.33513	0.72064	3.2015	1.58768	4.56509	-124.099	6.56763	6.62316							1.28222	2.72149	1.275	0.32047	1.27441	0.08704		1.2752	-29.8094	1.275	12.8755	1.2745	37.5527	1.2746	28.2154	1.2744	-1.46396
1.33635	0.08704	3.20272	1.68772	4.56571	-152.411	6.56824	6.58981							1.28345	1.88781	1.2763	0.38716	1.27563	0.22043		1.2764	-15.1365	1.2762	10.2077	1.2757	46.89	1.2758	42.2213	1.2756	17.5441
1.33757	0.25377	3.20394	1.68772	4.56632	-155.98	6.56885	5.95621							1.28467	2.15459	1.2775	0.28712	1.27685	0.12038		1.2777	7.2064	1.2774	-1.13049	1.2769	48.2239	1.277	42.5548	1.2768	29.5493
1.33879	0.25377	3.20517	1.68772	4.56693	-143.774	6.56946	6.05625							1.28589	1.62102	1.2787	0.95407	1.27807	-0.01301		1.2789	28.5488	1.2786	-1.46396	1.2781	35.5518	1.2782	41.5544	1.2781	35.8853
1.34001	0.12038	3.20639	1.48763	4.56754	-124.966	6.57007	6.52312							1.28711	0.5539	1.2799	0.52055	1.27929	0.45386		1.2801	31.5501	1.2799	-3.13134	1.2794	23.8802	1.2795	12.542	1.2793	41.8879
1.34123	-0.0797	3.20761	2.35467	4.56815	-99.0886	6.57068	5.78947							1.28833	2.42137	1.2812	1.18751	1.28051	0.78734		1.2813	41.8879	1.2811	-2.79787	1.2806	30.5497	1.2807	10.5412	1.2805	26.8815
1.34245	-0.0797	3.20883	2.18793	4.56876	-68.5422	6.57129	7.19007							1.28955	1.92115	1.2824	0.92073	1.28173	0.6206		1.2825	36.5523	1.2823	-18.4712	1.2818	25.5476	1.2819	12.542	1.2817	15.8768
1.34367	0.05369	3.21005	2.48806	4.56937	-45.9326	6.5719	8.39058							1.29077	3.02162	1.2836	0.28712	1.28296	0.5539		1.2838	10.5412	1.2835	-31.8102	1.283	28.5488	1.2831	0.20341	1.2829	8.5403
1.34489	0.02034	3.21127	2.42137	4.56998	-31.4264	6.57251	9.15757							1.29199	3.45514	1.2848	2.18793	1.28418	1.75441		1.285	0.87037	1.2847	-31.1433	1.2842	29.8827	1.2843	-0.46354	1.2842	5.8725
1.34611	-0.01301	3.21249	2.62145	4.57059	-28.5252	6.57312	8.65736							1.29321	2.95493	1.286	0.6206	1.2854	1.65437		1.2862	-4.79872	1.286	-18.4712	1.2855	42.8883	1.2856	-9.80085	1.2854	-3.79829
1.34733	-0.01301	3.21371	2.55476	4.5712	-38.8629	6.57373	8.72405							1.29443	3.18836	1.2873	1.08746	1.28662	1.75441		1.2874	-9.1339	1.2872	1.53732	1.2867	22.8798	1.2868	-12.4687	1.2866	-4.13177
1.34856	-0.01301	3.21493	2.38802	4.57181	-50.1344	6.57434	7.75698							1.29565	3.72192	1.2885	0.25377	1.28784	1.55433		1.2886	-15.4699	1.2884	21.2124	1.2879	26.2145	1.288	-32.1437	1.2878	-4.13177
1.34978	0.22043	3.21615	2.6548	4.57242	-55.0365	6.57495	6.92329							1.29687	2.88823	1.2897	0.48721	1.28906	1.58768		1.2899	-11.8017	1.2896	27.8819	1.2891	66.2316	1.2892	-42.8149	1.289	-23.8068
1.351	0.18708	3.21737	2.48806	4.57303	-54.803	6.57556	7.45685							1.29809	3.38845	1.2909	1.42094	1.29028	1.78776		1.2911	-11.4682	1.2908	42.2213	1.2903	106.249	1.2904	-38.4798	1.2903	-32.4772
1.35222	0.95407	3.21859	2.62145	4.57364	-49.2674	6.57617	6.98998							1.29931	3.58853	1.2921	0.65395	1.2915	1.05412		1.2923	-40.8141	1.2921	33.8845	1.2916	147.6	1.2917	-17.4708	1.2915	-35.812
1.35344	0.52055	3.21981	2.42137	4.57425	-47.6	6.57679	8.25719							1.30053	3.72192	1.2934	0.25377	1.29272	1.12081		1.2935	-39.8137	1.2933	29.5493	1.2928	327.01	1.2929	13.8759	1.2927	-24.8072
1.35466	0.92073	3.22103	2.35467	4.57486	-48.7338	6.5774	9.59109							1.30176	3.65523	1.2946	0.95407	1.29394	1.15416		1.2948	-40.4806	1.2945	9.87421	1.294	561.776	1.2941	19.2115	1.2939	-6.13262
1.35588	0.65395	3.22226	2.62145	4.57547	-47.7334	6.57801	10.2914							1.30298	4.22213	1.2958	0.6206	1.29516	0.52055		1.296	-22.1395	1.2957	6.53945	1.2952	964.615	1.2953	34.5514	1.2952	14.2094
1.3571	-0.47987	3.22348	2.72149	4.57608	-42.6312	6.57862	11.5586							1.3042	4.22213	1.297	0.22043	1.29638	-0.34648		1.2972	-10.8013	1.2969	1.87079	1.2964	615.799	1.2965	43.8887	1.2964	32.5505
1.35832	0.28712	3.2247	2.72149	4.57669	-37.1288	6.57923	12.3256							1.30542	4.55561	1.2982	0.58725	1.2976	0.48721		1.2984	13.5424	1.2982	-1.46396	1.2977	43.2218	1.2978	38.5531	1.2976	32.2171
1.35954	0.48721	3.22592	2.28798	4.5773	-31.7599	6.57984	12.2256							1.30664	5.25591	1.2995	0.95407	1.29882	0.38716		1.2996	18.8781	1.2994	1.87079	1.2989	-303.926	1.299	25.5476	1.2988	40.8874
1.36076	0.15373	3.22714	1.45429	4.57792	-28.3584	6.58045	13.5595							1.30786	5.85616	1.3007	1.58768	1.30005	0.58725		1.3009	31.2166	1.3006	3.87165	1.3001	-446.32	1.3002	12.2085	1.3	37.5527
1.36198	0.35382	3.22836	3.55518	4.57853	-27.7248	6.58106	14.1264							1.30908	6.12294	1.3019	1.12081	1.30127	0.92073		1.3021	37.2192	1.3018	-17.4708	1.3013	-298.591	1.3014	4.5386	1.3013	17.2107
1.3632	0.15373	3.22958	2.98827	4.57914	-26.1575	6.58167	14.76							1.3103	6.38973	1.3031	1.12081	1.30249	1.65437		1.3033	25.5476	1.303	-35.812	1.3025	-196.214	1.3027	2.20427	1.3025	8.87378
1.36442	0.28712	3.2308	3.08832	4.57975	-23.6231	6.58228	14.76							1.31152	6.18964	1.3043	1.05412	1.30371	2.25463		1.3045	7.53988	1.3043	-36.4789	1.3038	47.557	1.3039	-1.46396	1.3037	5.20555
1.36565	0.42051	3.23202	3.22171	4.58036	-21.3221	6.58289	15.9605							1.31274	6.7232	1.3056	0.75399	1.30493	1.72107		1.3057	-1.79744	1.3055	-22.4729	1.305	-28.809	1.3051	-6.79957	1.3049	-1.46396
1.36687	0.25377	3.23324	3.78862	4.58097	-20.3884	6.5835	16.0605							1.31396	6.62316	1.3068	2.98827	1.30615	2.75484		1.307	15.8768	1.3067	-10.1343	1.3062	20.5454	1.3063	-6.79957	1.3061	-8.80043
1.36809	-0.51322	3.23446	3.38845	4.58158	-20.4217	6.58411	16.8942							1.31518	7.25676	1.308	1.02077	1.30737	2.38802		1.3082	-6.13262	1.3079	13.8759	1.3074	72.2341	1.3075	-17.4708	1.3074	-8.46695
1.36931	0.5539	3.23568	3.65523	4.58219	-21.8223	6.58472	17.9613							1.3164	8.95749	1.3092	1.42094	1.30859	2.42137		1.3094	-11.4682	1.3091	32.884	1.3086	144.932	1.3088	-41.1476	1.3086	-10.8013
1.37053	0.35382	3.2369	3.58853	4.5828	-21.1887	6.58533	18.2281							1.31762	7.85702	1.3105	0.85403	1.30981	2.15459		1.3106	-11.8017	1.3104	37.5527	1.3099	286.992	1.31	-40.1471	1.3098	-28.4755
1.37175	0.5539	3.23812	3.78862	4.58341	-19.2879	6.58594	19.0618							1.31885	8.35723	1.3117	3.02162	1.31103	2.55476		1.3118	-31.4768	1.3116	40.554	1.3111	329.677	1.3112	-24.4738	1.311	-49.151
1.37297	0.45386	3.23935	3.62188	4.58402	-17.9873	6.58655	21.196							1.32007	9.99126	1.3129	0.95407	1.31225	1.52098		1.3131	-68.826	1.3128	38.8866	1.3123	157.27	1.3124	-2.79787	1.3122	-33.8111
1.37419	0.42051	3.24057	3.55518	4.58463	-18.4875	6.58716	22.5633							1.32129	10.6249	1.3141	1.38759	1.31347	2.0212		1.3143	-53.4862	1.314	-0.46354	1.3135	-28.4755	1.3136	6.53945	1.3135	-12.8021
1.37541	0.28712	3.24179	4.45557	4.58524	-17.5205	6.58777	24.4641							1.32251	11.3919	1.3153	1.15416	1.31469	1.3209		1.3155	-29.8094	1.3153	9.87421	1.3148	-144.525	1.3149	35.5518	1.3147	4.20512
1.37663	0.42051	3.24301	4.32218	4.58585	-17.2537	6.58838	27.8322							1.32373	12.1922	1.3166	1.48763	1.31591	1.75441		1.3167	-7.8	1.3165	10.2077	1.316	-205.885	1.3161	37.2192	1.3159	23.2132
1.37785	0.92073	3.24423	4.52226	4.58646	-15.0861	6.589	29.633							1.32495	13.2927	1.3178	1.55433	1.31714	1.15416		1.3179	5.53902	1.3177	4.5386	1.3172	-107.843	1.3173	42.8883	1.3171	32.2171
1.37907	0.32047	3.24545	4.48891	4.58707	-12.3183	6.58961	36.836							1.32617	14.4265	1.319	1.88781	1.31836	1.72107		1.3192	28.5488	1.3189	-4.79872	1.3184	-56.8209	1.3185	25.2141	1.3183	51.8921
1.38029	1.08746	3.24667	4.85574	4.58768	-12.4516	6.59022	40.7711							1.32739	17.5278	1.3202	2.12124	1.31958	1.42094		1.3204	18.5446	1.3201	-4.79872	1.3196	-217.223	1.3197	16.8772	1.3196	42.8883
1.38151	0.45386	3.24789	4.45557	4.58829	-14.5192	6.59083	43.3388							1.32861	15.627	1.3214	2.52141	1.3208	1.85446		1.3216	49.5578	1.3214	-4.46524	1.3209	-283.918	1.321	9.87421	1.3208	31.2166
1.38274	0.82068	3.24911	4.78904	4.5889	-15.1528	6.59144	44.3726							1.32983	17.0276	1.3227	1.85446	1.32202	2.28798		1.3228	51.8921	1.3226	-32.8107	1.3221	-401.968	1.3222	-2.46439	1.322	12.8755
1.38396	0.78734	3.25033	4.25548	4.58951	-16.0532	6.59205	47.1738							1.33105	18.9617	1.3239	2.22128	1.32324	4.6223		1.324	12.8755	1.3238	-36.1454	1.3233	-359.95	1.3234	-3.13134	1.3232	5.8725
1.38518	0.48721	3.25155	4.98913	4.59013	-16.2199	6.59266	49.2747							1.33227	19.6621	1.3251	2.75484	1.32446	4.18879		1.3253	36.5523	1.325	-20.8056	1.3245	-231.896	1.3246	-5.1322	1.3244	2.87122
1.3864	-0.61326	3.25277	5.15587	4.59074	-16.0198	6.59327	53.4098							1.33349	21.4295	1.3263	2.05454	1.32568	4.78904		1.3265	13.8759	1.3262	-9.46738	1.3257	-166.868	1.3258	-7.13305	1.3257	-3.79829
1.38762	0.35382	3.25399	5.18921	4.59135	-16.2866	6.59388	58.1785							1.33471	25.3311	1.3275	2.35467	1.3269	5.28926		1.3277	23.5467	1.3275	5.20555	1.327	-135.188	1.3271	-19.1382	1.3269	-12.4687
1.38884	1.05412	3.25521	5.42265	4.59196	-16.5534	6.59449	62.5137							1.33594	25.6313	1.3288	2.22128	1.32812	5.3226		1.3289	21.5459	1.3287	22.8798	1.3282	-126.184	1.3283	-40.1471	1.3281	-8.13348
1.39006	0.18708	3.25643	5.28926	4.59257	-14.3858	6.5951	65.4816							1.33716	28.3658	1.33	2.05454	1.32934	4.48891		1.3302	30.2162	1.3299	34.2179	1.3294	-112.511	1.3295	-39.4802	1.3293	-30.8098
1.39128	0.15373	3.25766	5.78947	4.59318	-12.7184	6.59571	68.3161							1.33838	31.167	1.3312	2.68815	1.33056	3.88866		1.3314	37.8862	1.3311	41.2209	1.3306	-74.8286	1.3307	-31.1433	1.3306	-40.8141
1.3925	0.45386	3.25888	5.88951	4.59379	-11.9181	6.59632	70.6505							1.3396	34.4017	1.3324	2.55476	1.33178	3.92201		1.3326	20.8789	1.3323	35.2184	1.3318	-43.4819	1.3319	-16.4704	1.3318	-36.4789
1.39372	0.28712	3.2601	6.42307	4.5944	-11.1511	6.59693	74.2187							1.34082	38.3033	1.3336	1.92115	1.333	3.75527		1.3338	37.8862	1.3336	25.5476	1.3331	-11.8017	1.3332	-5.1322	1.333	-17.1373
1.39494	0.22043	3.26132	7.02333	4.59501	-11.6846	6.59754	82.2888							1.34204	42.305	1.3349	2.98827	1.33423	3.75527		1.335	76.9028	1.3348	15.5433	1.3343	11.2081	1.3344	21.5459	1.3342	-3.13134
1.39616	0.32047	3.26254	6.62316	4.59562	-12.2516	6.59815	92.1596							1.34326	47.9741	1.3361	3.05497	1.33545	4.22213		1.3363	144.265	1.336	5.20555	1.3355	15.5433	1.3356	33.8845	1.3354	16.8772
1.39738	0.38716	3.26376	7.25676	4.59623	-11.3512	6.59876	107.866							1.34448	55.4106	1.3373	3.12166	1.33667	5.3893		1.3375	226.3	1.3372	-2.79787	1.3367	26.548	1.3368	38.2196	1.3367	30.2162
1.3986	0.25377	3.26498	6.62316	4.59684	-9.38367	6.59937	125.04							1.3457	62.6804	1.3385	4.28883	1.33789	4.55561		1.3387	356.689	1.3384	-1.79744	1.3379	14.8763	1.3381	34.5514	1.3379	48.5574
1.39983	0.6206	3.2662	7.69028	4.59745	-9.31698	6.59998	147.383							1.34692	74.6188	1.3397	3.75527	1.33911	5.35595		1.3399	567.112	1.3397	-6.79957	1.3392	-5.46567	1.3393	22.8798	1.3391	43.2218
1.40105	1.12081	3.26742	7.69028	4.59806	-8.71672	6.60059	174.762							1.34814	93.727	1.341	3.72192	1.34033	6.42307		1.3411	814.217	1.3409	-8.13348	1.3404	6.53945	1.3405	5.53902	1.3403	28.2154
1.40227	0.65395	3.26864	8.72405	4.59867	-8.3499	6.60121	174.128							1.34936	112.068	1.3422	3.82196	1.34155	7.59024		1.3424	849.566	1.3421	-22.1395	1.3416	2.87122	1.3417	10.2077	1.3415	14.5429
1.40349	1.88781	3.26986	8.59066	4.59928	-9.31698	6.60182	119.771							1.35058	91.2593	1.3434	4.18879	1.34277	9.19092		1.3436	166.941	1.3433	-31.8102	1.3428	-3.13134	1.3429	-4.79872	1.3428	6.20597
1.40471	0.72064	3.27108	8.79075	4.59989	-8.41659	6.60243	48.1742							1.3518	31.9006	1.3446	4.58896	1.34399	9.82452		1.3448	-253.905	1.3445	-39.1467	1.344	-9.46738	1.3442	-9.1339	1.344	-3.13134
1.40593	0.92073	3.2723	9.02418	4.6005	-8.24985	6.60304	33.4679							1.35302	-52.1686	1.3459	5.05582	1.34521	9.99126		1.346	-461.327	1.3458	-18.4712	1.3453	-12.8021	1.3454	-7.8	1.3452	-3.46482
1.40715	0.95407	3.27352	9.25762	4.60111	-9.21693	6.60365	40.3709							1.35425	-27.6248	1.3471	6.0896	1.34643	11.0584		1.3472	-355.281	1.347	6.87293	1.3465	-27.1416	1.3466	-10.4678	1.3464	-6.79957
1.40837	0.88738	3.27475	9.5244	4.60172	-10.1173	6.60426	21.5295							1.35547	-14.2858	1.3483	5.45599	1.34765	12.3256		1.3485	-185.876	1.3482	16.5437	1.3477	-43.4819	1.3478	-39.4802	1.3476	-13.8026
1.40959	0.85403	3.27597	10.7583	4.60233	-8.81676	6.60487	-28.7919							1.35669	-42.5311	1.3495	5.92286	1.34887	13.7262		1.3497	-151.195	1.3494	28.5488	1.3489	-38.8132	1.349	-43.4819	1.3489	-20.8056
1.41081	0.32047	3.27719	11.6253	4.60295	-8.44994	6.60548	-67.8753							1.35791	-38.4294	1.3507	5.75612	1.35009	15.2935		1.3509	-112.845	1.3507	43.8887	1.3502	-23.1399	1.3503	-40.4806	1.3501	-39.4802
1.41203	0.25377	3.27841	11.8921	4.60356	-7.5829	6.60609	-66.6414							1.35913	-29.759	1.352	5.72277	1.35131	16.2939		1.3521	-45.8162	1.3519	45.8896	1.3514	-3.46482	1.3515	-25.8077	1.3513	-41.1476
1.41325	0.12038	3.27963	12.6591	4.60417	-7.38282	6.6067	-37.2622							1.36035	-17.9206	1.3532	6.7232	1.35254	18.1614		1.3533	-16.8038	1.3531	34.2179	1.3526	14.5429	1.3527	-3.79829	1.3525	-28.809
1.41447	0.45386	3.28085	12.8591	4.60478	-7.5829	6.60731	-15.0194							1.36157	-6.68252	1.3544	7.15672	1.35376	20.7625		1.3546	19.545	1.3543	22.8798	1.3538	27.5484	1.3539	28.2154	1.3537	-11.4682
1.41569	0.38716	3.28207	12.6591	4.60539	-7.78299	6.60792	-2.08056							1.36279	26.0981	1.3556	6.98998	1.35498	24.5975		1.3558	152.602	1.3555	4.5386	1.355	49.5578	1.3551	39.887	1.355	6.20597
1.41691	0.48721	3.28329	13.8596	4.606	-6.61582	6.60853	3.95535							1.36401	67.2157	1.3568	7.75698	1.3562	31.7672		1.357	261.648	1.3568	3.20469	1.3563	38.2196	1.3564	34.2179	1.3562	27.2149
1.41814	0.65395	3.28451	14.093	4.60661	-7.34947	6.60914	14.86							1.36523	81.5218	1.3581	9.39101	1.35742	42.0049		1.3582	408.044	1.358	-6.13262	1.3575	37.8862	1.3576	34.2179	1.3574	41.8879
1.41936	0.42051	3.28573	15.6937	4.60722	-7.41616	6.60975	36.2358							1.36645	62.1135	1.3593	10.058	1.35864	60.4461		1.3595	472.405	1.3592	1.53732	1.3587	20.5454	1.3588	20.5454	1.3586	42.8883
1.42058	0.95407	3.28695	16.5274	4.60783	-7.18273	6.61036	33.8681							1.36767	44.1392	1.3605	11.025	1.35986	83.9228		1.3607	292.661	1.3604	0.20341	1.3599	16.8772	1.36	12.2085	1.3598	48.2239
1.4218	0.85403	3.28817	17.9613	4.60844	-7.5829	6.61097	-0.61326							1.36889	5.82282	1.3617	11.2251	1.36108	97.762		1.3619	-37.1459	1.3616	-8.13348	1.3611	1.53732	1.3612	2.87122	1.3611	22.8798
1.42302	0.95407	3.28939	20.3957	4.60905	-7.41616	6.61158	-34.1942							1.37011	-22.8561	1.3629	11.8921	1.3623	68.0827		1.3631	-231.562	1.3629	-34.8115	1.3624	18.5446	1.3625	-4.13177	1.3623	13.8759
1.42424	1.38759	3.29061	20.1623	4.60966	-6.64917	6.61219	-9.51706							1.37134	11.2585	1.3642	12.7591	1.36352	61.1464		1.3643	-294.589	1.3641	-38.8132	1.3636	-0.13006	1.3637	-10.1343	1.3635	8.87378
1.42546	0.78734	3.29184	21.6296	4.61027	-6.58248	6.6128	34.7685							1.37256	31.8006	1.3654	13.9596	1.36474	8.0571		1.3656	-200.882	1.3653	-24.4738	1.3648	-0.79701	1.3649	-10.8013	1.3647	-2.13092
1.42668	1.38759	3.29306	23.4303	4.61088	-6.71587	6.61342	54.1101							1.37378	9.49105	1.3666	16.0939	1.36596	-40.1635		1.3668	-95.8375	1.3665	-9.46738	1.366	-1.79744	1.3661	-8.13348	1.366	-3.13134
1.4279	1.2542	3.29428	25.6313	4.61149	-6.249	6.61403	36.5693							1.375	17.9947	1.3678	16.6274	1.36718	-57.871		1.368	-118.514	1.3677	13.209	1.3672	-33.8111	1.3673	-24.4738	1.3672	-2.79787
1.42912	1.38759	3.2955	28.9994	4.6121	-5.88218	6.61464	12.6257							1.37622	10.5915	1.369	17.928	1.3684	-27.2246		1.3692	-234.563	1.369	25.5476	1.3685	-35.145	1.3686	-43.1484	1.3684	-4.46524
1.43034	2.0212	3.29672	31.6338	4.61271	-6.04891	6.61525	14.0263							1.37744	8.79075	1.3703	18.9617	1.36963	2.88823		1.3704	-442.319	1.3702	33.551	1.3697	-27.8085	1.3698	-41.8145	1.3696	-36.1454
1.43156	0.92073	3.29794	33.8348	4.61332	-5.71544	6.61586	27.0319							1.37866	9.49105	1.3715	21.7963	1.37085	-15.3195		1.3717	-523.353	1.3714	44.8891	1.3709	-12.1352	1.371	-27.8085	1.3708	-37.1459
1.43278	0.95407	3.29916	37.1362	4.61393	-5.21523	6.61647	36.5026							1.37988	6.88994	1.3727	23.2969	1.37207	-31.0596		1.3729	-415.641	1.3726	28.2154	1.3721	5.53902	1.3722	-11.8017	1.3721	-35.4785
1.434	0.22043	3.30038	41.438	4.61455	-5.88218	6.61708	32.8677							1.3811	7.92371	1.3739	25.798	1.37329	-16.8202		1.3741	-264.243	1.3738	12.8755	1.3733	21.8793	1.3735	7.87335	1.3733	-14.803
1.43523	0.35382	3.3016	46.0733	4.61516	-5.34862	6.61769	24.0639							1.38232	9.39101	1.3751	29.4996	1.37451	5.42265		1.3753	-143.191	1.3751	7.2064	1.3746	33.2175	1.3747	19.2115	1.3745	2.53774
1.43645	0.48721	3.30282	52.3093	4.61577	-5.08184	6.6183	15.2602							1.38354	8.8241	1.3764	33.0011	1.37573	18.1614		1.3765	-111.511	1.3763	-1.46396	1.3758	46.223	1.3759	33.551	1.3757	26.8815
1.43767	0.32047	3.30404	58.2118	4.61638	-5.88218	6.61891	10.3581							1.38476	6.92329	1.3776	37.2362	1.37695	23.397		1.3778	-76.1625	1.3775	-0.13006	1.377	44.2222	1.3771	37.2192	1.3769	33.551
1.43889	0.45386	3.30526	66.7488	4.61699	-4.98179	6.61952	6.52312							1.38598	4.65565	1.3788	42.7386	1.37817	41.4714		1.379	-28.809	1.3787	-3.13134	1.3782	26.2145	1.3783	40.2205	1.3782	39.887
1.44011	0.38716	3.30648	79.2541	4.6176	-4.94845	6.62013	-0.34648							1.3872	1.92115	1.38	50.1084	1.37939	45.7398		1.3802	-13.4691	1.3799	-13.8026	1.3794	9.20725	1.3796	21.5459	1.3794	35.5518
1.44133	1.2542	3.3077	99.4961	4.61821	-5.48201	6.62074	-10.184							1.38843	-2.04721	1.3813	59.9459	1.38061	37.8031		1.3814	34.2179	1.3812	-7.13305	1.3807	11.2081	1.3808	9.20725	1.3806	23.8802
1.44255	0.68729	3.30893	113.669	4.61882	-4.8484	6.62135	-19.1212							1.38965	-4.31484	1.3825	72.1178	1.38183	31.1336		1.3826	16.2102	1.3824	-31.1433	1.3819	7.2064	1.382	6.20597	1.3818	7.53988
1.44377	0.82068	3.31015	59.4457	4.61943	-4.24815	6.62196	-24.957							1.39087	-4.98179	1.3837	91.6594	1.38305	26.9652		1.3839	-6.4661	1.3836	-38.8132	1.3831	1.87079	1.3832	-8.13348	1.383	3.20469
1.44499	0.58725	3.31137	-0.54657	4.62004	-4.34819	6.62257	-28.4251							1.39209	-4.68166	1.3849	94.8274	1.38427	22.9635		1.3851	-23.1399	1.3848	-28.4755	1.3843	-7.13305	1.3844	9.54073	1.3843	-1.46396
1.44621	0.68729	3.31259	9.99126	4.62065	-4.68166	6.62318	-35.3614							1.39331	-4.71501	1.3861	68.2161	1.38549	33.1678		1.3863	-19.1382	1.3861	-10.4678	1.3856	-8.13348	1.3857	-21.4725	1.3855	-6.4661
1.44743	1.35424	3.31381	-5.81548	4.62126	-4.24815	6.62379	-47.0998							1.39453	-8.14981	1.3874	21.4295	1.38672	35.8023		1.3875	-11.4682	1.3873	4.20512	1.3868	-21.806	1.3869	-9.1339	1.3867	-7.46652
1.44865	0.95407	3.31503	-26.1908	4.62187	-4.68166	6.6244	-54.0027							1.39575	-13.8522	1.3886	-30.2926	1.38794	-1.51365		1.3887	-2.79787	1.3885	29.5493	1.388	-37.4793	1.3881	-27.8085	1.3879	-5.46567
1.44987	1.45429	3.31625	-24.7235	4.62248	-4.61497	6.62501	-53.1023							1.39697	-12.5183	1.3898	-33.7941	1.38916	-26.4576		1.39	5.53902	1.3897	32.2171	1.3892	-35.145	1.3893	-27.4751	1.3891	-28.4755
1.45109	1.42094	3.31747	-17.954	4.62309	-3.68124	6.62563	-42.231							1.39819	-8.38324	1.391	18.1614	1.39038	-23.7898		1.3912	2.53774	1.3909	37.8862	1.3904	-20.8056	1.3905	-15.1365	1.3904	-35.812
1.45232	1.18751	3.31869	-15.8864	4.6237	-4.74836	6.62624	-26.6577							1.39941	-8.21651	1.3922	-33.694	1.3916	-9.85054		1.3924	-32.8107	1.3922	38.5531	1.3917	-2.46439	1.3918	4.87207	1.3916	-33.4776
1.45354	1.75441	3.31991	-10.1173	4.62431	-3.98137	6.62685	-11.3178							1.40063	-11.718	1.3935	-40.9971	1.39282	2.22128		1.3936	-23.8068	1.3934	22.2128	1.3929	21.2124	1.393	25.2141	1.3928	-22.8064
1.45476	1.38759	3.32113	0.15373	4.62492	-3.94802	6.62746	0.98742							1.40185	-17.4538	1.3947	-40.7304	1.39404	9.89122		1.3949	-30.8098	1.3946	17.8776	1.3941	31.5501	1.3942	53.5595	1.394	-3.79829
1.45598	1.3209	3.32235	10.158	4.62553	-3.91467	6.62807	9.59109							1.40307	-23.1229	1.3959	-27.7915	1.39526	8.95749		1.3961	5.8725	1.3958	9.87421	1.3953	41.8879	1.3954	73.568	1.3952	20.212
1.4572	1.22085	3.32357	9.15757	4.62614	-3.64789	6.62868	16.0272							1.40429	-6.61582	1.3971	-16.9869	1.39648	8.02376		1.3973	7.53988	1.397	7.53988	1.3965	40.8874	1.3966	78.9036	1.3965	24.2137
1.45842	0.82068	3.32479	2.82154	4.62676	-3.14768	6.62929	18.1281							1.40552	-3.24772	1.3983	6.75655	1.3977	9.85787		1.3985	26.2145	1.3983	3.53817	1.3978	30.5497	1.3979	103.914	1.3977	44.5557
1.45964	0.92073	3.32601	7.72363	4.62737	-3.5145	6.6299	16.5941							1.40674	-6.249	1.3996	47.4739	1.39892	10.4581		1.3997	33.8845	1.3995	-8.80043	1.399	17.5441	1.3991	104.581	1.3989	37.5527
1.46086	0.92073	3.32724	0.38716	4.62798	-4.2148	6.63051	12.459							1.40796	-4.34819	1.4008	74.6855	1.40014	13.3594		1.401	48.2239	1.4007	-8.46695	1.4002	9.20725	1.4003	114.252	1.4001	30.2162
1.46208	0.72064	3.32846	-11.9848	4.62859	-3.41446	6.63112	7.05668							1.40918	-3.88132	1.402	72.3512	1.40136	12.3256		1.4022	50.2248	1.4019	-17.8043	1.4014	2.53774	1.4015	149.601	1.4014	11.8751
1.4633	0.32047	3.32968	1.68772	4.6292	-4.18145	6.63173	0.28712							1.4104	-7.71629	1.4032	22.3632	1.40258	19.8288		1.4034	35.2184	1.4031	-34.1446	1.4026	1.87079	1.4027	194.286	1.4026	9.20725
1.46452	0.72064	3.3309	3.48849	4.62981	-4.08141	6.63234	-4.8484							1.41162	-10.2507	1.4044	-2.61412	1.40381	20.2957		1.4046	22.8798	1.4044	-34.4781	1.4039	-2.13092	1.404	317.005	1.4038	1.87079
1.46574	0.92073	3.33212	3.75527	4.63042	-3.68124	6.63295	-8.31655							1.41284	-9.21693	1.4057	-8.08312	1.40503	4.35552		1.4058	7.53988	1.4056	-19.8051	1.4051	-1.79744	1.4052	601.126	1.405	-5.46567
1.46696	1.15416	3.33334	16.7942	4.63103	-4.01471	6.63356	-9.28363							1.41406	-6.78256	1.4069	-8.88346	1.40625	-9.6171		1.4071	9.20725	1.4068	-9.80085	1.4063	1.87079	1.4064	856.235	1.4062	-3.79829
1.46818	1.15416	3.33456	15.3936	4.63164	-4.44823	6.63417	-6.08226							1.41528	-6.64917	1.4081	5.85616	1.40747	-10.4841		1.4083	10.2077	1.408	12.542	1.4075	-39.1467	1.4076	346.018	1.4075	-8.13348
1.4694	1.52098	3.33578	7.09002	4.63225	-3.98137	6.63478	0.28712							1.4165	-9.31698	1.4093	15.8938	1.40869	-3.64789		1.4095	7.53988	1.4092	23.2132	1.4087	-38.4798	1.4089	-93.8367	1.4087	-15.8034
1.47063	1.45429	3.337	8.35723	4.63286	-3.5145	6.63539	10.3914							1.41772	-9.6171	1.4105	8.65736	1.40991	2.48806		1.4107	0.87037	1.4105	41.2209	1.41	-22.8064	1.4101	-451.99	1.4099	-41.481
1.47185	0.98742	3.33822	1.02077	4.63347	-4.34819	6.636	37.0361							1.41894	-7.44951	1.4118	5.42265	1.41113	4.35552		1.4119	-5.46567	1.4117	47.2235	1.4112	-8.46695	1.4113	-410.305	1.4111	-42.8149
1.47307	1.65437	3.33944	0.75399	4.63408	-3.71459	6.63661	61.0464							1.42016	-4.24815	1.413	5.65608	1.41235	4.92243		1.4132	-34.1446	1.4129	42.8883	1.4124	10.2077	1.4125	-248.569	1.4123	-31.1433
1.47429	1.72107	3.34066	2.42137	4.63469	-3.11433	6.63722	38.0032							1.42138	-2.1806	1.4142	4.92243	1.41357	3.68857		1.4144	-31.4768	1.4141	18.8781	1.4136	30.8832	1.4137	-158.531	1.4136	-7.46652
1.47551	1.72107	3.34188	4.22213	4.6353	-4.04806	6.63784	-30.6928							1.4226	-0.11305	1.4154	6.35638	1.41479	-13.252		1.4156	-15.1365	1.4153	8.5403	1.4148	39.887	1.415	-109.51	1.4148	8.5403
1.47673	1.35424	3.3431	7.85702	4.63591	-3.71459	6.63845	-105.658							1.42383	-7.68294	1.4167	5.98955	1.41601	-68.1754		1.4168	1.20384	1.4166	4.20512	1.4161	33.2175	1.4162	-50.4849	1.416	26.2145
1.47795	1.22085	3.34433	9.75783	4.63652	-3.64789	6.63906	-152.645							1.42505	-6.8826	1.4179	6.88994	1.41723	-91.6521		1.418	16.5437	1.4178	-8.46695	1.4173	40.2205	1.4174	3.53817	1.4172	32.5505
1.47917	1.3209	3.34555	8.59066	4.63713	-4.1481	6.63967	-182.591							1.42627	-58.0044	1.4191	5.02248	1.41845	-115.796		1.4193	39.5535	1.419	-2.13092	1.4185	21.8793	1.4186	62.2299	1.4184	35.2184
1.48039	1.15416	3.34677	5.68943	4.63774	-3.68124	6.64028	-180.99							1.42749	-102.69	1.4203	4.12209	1.41967	-112.261		1.4205	44.5557	1.4202	-3.79829	1.4197	6.53945	1.4198	83.2388	1.4197	38.8866
1.48161	1.58768	3.34799	1.88781	4.63835	-4.1481	6.64089	-159.748							1.42871	-94.3533	1.4215	2.18793	1.4209	-87.3836		1.4217	46.223	1.4215	-0.46354	1.421	9.20725	1.4211	138.929	1.4209	22.5463
1.48283	1.2542	3.34921	-1.51365	4.63897	-4.41488	6.6415	-131.269							1.42993	-71.4435	1.4228	-0.0797	1.42211	-13.4854		1.4229	41.2209	1.4227	-31.8102	1.4222	6.20597	1.4223	219.63	1.4221	11.8751
1.48405	1.15416	3.35043	-5.51535	4.63958	-3.71459	6.64211	-95.1536							1.43115	-54.5029	1.424	-1.14682	1.42334	62.8805		1.4241	21.8793	1.4239	-19.8051	1.4234	-2.13092	1.4235	273.32	1.4233	6.53945
1.48527	1.2542	3.35165	-9.11689	4.64019	-3.68124	6.64272	-55.47							1.43237	-44.0985	1.4252	-1.98051	1.42456	40.2041		1.4254	16.5437	1.4251	-27.4751	1.4246	-3.13134	1.4247	192.619	1.4245	4.5386
1.48649	1.85446	3.35287	-11.9848	4.6408	-3.84798	6.64333	-34.5944							1.43359	-39.5966	1.4264	-1.81377	1.42578	-39.4298		1.4266	7.87335	1.4263	-17.8043	1.4258	-6.4661	1.4259	194.62	1.4258	-3.46482
1.48772	1.38759	3.35409	-11.5179	4.64141	-3.44781	6.64394	-23.2896							1.43481	-35.1947	1.4276	-2.14725	1.427	-62.2062		1.4278	4.87207	1.4276	6.53945	1.4271	-41.1476	1.4272	-6.13262	1.427	-1.13049
1.48894	1.15416	3.35531	-13.5521	4.64202	-3.11433	6.64455	-20.3217							1.43603	-31.193	1.4289	-0.94674	1.42822	-21.889		1.429	0.53689	1.4288	30.8832	1.4283	-35.4785	1.4284	-79.1638	1.4282	-6.13262
1.49016	1.2542	3.35653	-20.1216	4.64263	-3.38111	6.64516	-26.8578							1.43725	-30.4593	1.4301	-1.04678	1.42944	25.8647		1.4303	-2.13092	1.43	39.5535	1.4295	-37.8128	1.4296	-101.84	1.4294	-36.8124
1.49138	1.48763	3.35775	-24.6568	4.64324	-3.21437	6.64577	-36.4952							1.43847	-31.193	1.4313	-2.68081	1.43066	3.85531		1.4315	-1.13049	1.4312	39.887	1.4307	-19.8051	1.4308	-156.197	1.4307	-40.1471
1.4926	1.12081	3.35897	-14.9194	4.64385	-2.41403	6.64638	-42.3978							1.43969	-31.6265	1.4325	-4.31484	1.43188	-41.6975		1.4327	-31.8102	1.4324	43.2218	1.4319	0.20341	1.432	-242.233	1.4319	-32.8107
1.49382	1.88781	3.36019	-4.9151	4.64446	-3.31441	6.64699	-44.532							1.44092	-28.5252	1.4337	-3.78128	1.4331	-38.2627		1.4339	-34.4781	1.4337	19.545	1.4332	23.2132	1.4333	-432.314	1.4331	-22.8064
1.49504	1.15416	3.36142	-5.41531	4.64507	-2.34734	6.6476	-42.4978							1.44214	-26.1908	1.435	-3.21437	1.43432	1.12081		1.4351	-25.4742	1.4349	10.5412	1.4344	33.2175	1.4345	-401.301	1.4343	-3.13134
1.49626	2.05454	3.36264	-7.81634	4.64568	-2.61412	6.64821	-37.3623							1.44336	-24.8569	1.4362	-6.51578	1.43554	22.5633		1.4364	-8.80043	1.4361	3.20469	1.4356	44.5557	1.4357	-251.237	1.4355	16.2102
1.49748	2.05454	3.36386	-7.6496	4.64629	-3.04763	6.64882	-33.594							1.44458	-21.0887	1.4374	-5.68209	1.43676	-9.15024		1.4376	10.2077	1.4373	-0.46354	1.4368	44.8891	1.4369	-121.182	1.4368	29.5493
1.4987	1.9545	3.36508	-6.1823	4.6469	-3.31441	6.64943	-32.3601							1.4458	-20.2883	1.4386	1.22085	1.43798	-35.1947		1.4388	25.5476	1.4385	-7.8	1.438	27.8819	1.4382	-91.8358	1.438	37.2192
1.49992	1.35424	3.3663	-3.78128	4.64751	-2.24729	6.65005	-31.6932							1.44702	-19.588	1.4398	-3.48115	1.4392	-20.4217		1.44	40.8874	1.4398	-4.13177	1.4393	17.5441	1.4394	-88.8346	1.4392	28.8823
1.50114	1.65437	3.36752	-1.58034	4.64812	-3.44781	6.65066	-32.2601							1.44824	-18.1874	1.4411	-0.24644	1.44043	11.1584		1.4412	40.554	1.441	-1.46396	1.4405	7.53988	1.4406	-77.1629	1.4404	27.5484
1.50236	1.68772	3.36874	1.2542	4.64873	-3.14768	6.65127	-32.3935							1.44946	-16.3533	1.4423	-0.7133	1.44165	14.0263		1.4425	37.8862	1.4422	-19.8051	1.4417	2.53774	1.4418	-51.4853	1.4416	10.5412
1.50358	1.58768	3.36996	2.68815	4.64934	-3.11433	6.65188	-30.8928							1.45068	-16.2199	1.4435	-3.78128	1.44287	-14.3858		1.4437	26.8815	1.4434	-41.481	1.4429	-4.46524	1.443	-32.8107	1.4429	1.53732
1.50481	1.72107	3.37118	2.62145	4.64995	-3.28107	6.65249	-30.3259							1.4519	-14.7193	1.4447	-6.48243	1.44409	-25.7907		1.4449	14.8763	1.4446	-33.8111	1.4441	2.87122	1.4443	-24.4738	1.4441	1.53732
1.50603	1.35424	3.3724	6.62316	4.65056	-3.44781	6.6531	-28.0583							1.45312	-14.119	1.4459	-10.3507	1.44531	-6.74921		1.4461	10.5412	1.4459	-17.4708	1.4454	-5.79915	1.4455	-33.1441	1.4453	-6.79957
1.50725	1.92115	3.37362	7.45685	4.65118	-2.78085	6.65371	-25.2571							1.45434	-12.0848	1.4472	-9.95058	1.44653	14.3264		1.4473	5.8725	1.4471	1.87079	1.4466	-24.1403	1.4467	-39.1467	1.4465	-6.79957
1.50847	1.92115	3.37484	5.35595	4.65179	-3.5812	6.65432	-22.2558							1.45556	-11.1177	1.4484	-7.98307	1.44775	8.22384		1.4486	-4.13177	1.4483	23.2132	1.4478	-38.8132	1.4479	-72.4943	1.4477	-11.1348
1.50969	1.28755	3.37606	5.12252	4.6524	-3.64789	6.65493	-20.9219							1.45678	-11.6513	1.4496	-5.84883	1.44897	-13.6855		1.4498	-2.46439	1.4495	33.551	1.449	-33.8111	1.4491	-48.1505	1.449	-27.1416
1.51091	1.55433	3.37728	1.9545	4.65301	-2.34734	6.65554	-19.5547							1.45801	-11.8514	1.4508	-4.94845	1.45019	-18.6876		1.451	-5.1322	1.4507	38.2196	1.4502	-18.4712	1.4504	-40.8141	1.4502	-46.4832
1.51213	1.3209	3.3785	8.15715	4.65362	-2.64746	6.65615	-16.8869							1.45923	-10.6175	1.4521	-2.74751	1.45141	-1.58034		1.4522	-27.8085	1.452	41.5544	1.4515	4.20512	1.4516	-25.4742	1.4514	-42.8149
1.51335	1.48763	3.37973	40.7044	4.65423	-2.68081	6.65676	-15.9865							1.46045	-9.15024	1.4533	-1.98051	1.45263	11.1251		1.4534	-27.4751	1.4532	21.2124	1.4527	16.2102	1.4528	9.20725	1.4526	-24.4738
1.51457	1.62102	3.38095	11.3252	4.65484	-2.58077	6.65737	-14.5525							1.46167	-8.81676	1.4545	-3.71459	1.45385	2.42137		1.4547	-31.4768	1.4544	28.5488	1.4539	30.8832	1.454	23.5467	1.4538	-11.4682
1.51579	0.88738	3.38217	-66.3746	4.65545	-2.51407	6.65798	-13.4521							1.46289	-7.84968	1.4557	-5.5487	1.45507	-14.2524		1.4559	-20.8056	1.4556	9.54073	1.4551	38.5531	1.4552	28.2154	1.4551	9.54073
1.51701	2.08789	3.38339	-120.698	4.65606	-2.84755	6.65859	-12.6184							1.46411	-8.18316	1.4569	-4.18145	1.4563	-14.119		1.4571	-3.46482	1.4569	2.53774	1.4564	38.5531	1.4565	32.884	1.4563	32.2171
1.51823	1.82111	3.38461	-104.291	4.65667	-2.8809	6.6592	-12.8852							1.46533	-7.01599	1.4582	-7.21608	1.45752	0.08704		1.4583	18.5446	1.4581	-2.79787	1.4576	29.5493	1.4577	41.5544	1.4575	38.8866
1.51945	2.25463	3.38583	-76.8791	4.65728	-3.01429	6.65981	-12.485							1.46655	-8.08312	1.4594	-2.98094	1.45874	8.1238		1.4595	41.2209	1.4593	-3.79829	1.4588	9.20725	1.4589	26.548	1.4587	38.5531
1.52067	2.28798	3.38705	-50.3011	4.65789	-2.91424	6.66042	-12.6517							1.46777	-7.18273	1.4606	-79.0134	1.45996	-0.57991		1.4608	48.5574	1.4605	-4.46524	1.46	4.87207	1.4601	14.2094	1.4599	40.2205
1.5219	2.92158	3.38827	-33.694	4.6585	-2.51407	6.66103	-13.1186							1.46899	-5.84883	1.4618	-104.591	1.46118	-13.3854		1.462	49.2243	1.4617	-17.8043	1.4612	2.20427	1.4613	7.53988	1.4612	19.2115
1.52312	2.28798	3.38949	-44.0318	4.65911	-2.58077	6.66164	-13.1853							1.47021	-5.18188	1.463	-89.3845	1.4624	-9.55041		1.4632	31.5501	1.463	-36.4789	1.4625	-1.13049	1.4626	3.87165	1.4624	14.8763
1.52434	2.62145	3.39071	-43.8984	4.65972	-3.11433	6.66226	-12.1182							1.47143	-4.61497	1.4643	-61.3058	1.46362	2.72149		1.4644	11.2081	1.4642	-37.1459	1.4637	1.20384	1.4638	-2.13092	1.4636	5.8725
1.52556	2.45471	3.39193	-41.8642	4.66033	-2.68081	6.66287	-12.0848							1.47265	-4.41488	1.4655	-45.7325	1.46484	7.72363		1.4657	8.5403	1.4654	-20.4721	1.4649	0.20341	1.465	-1.79744	1.4648	-2.13092
1.52678	2.22128	3.39315	-31.4597	4.66094	-2.74751	6.66348	-11.8514							1.47387	-4.9151	1.4667	-36.0951	1.46606	0.12038		1.4669	-0.46354	1.4666	-7.46652	1.4661	-2.46439	1.4662	-5.46567	1.4661	-5.1322
1.528	2.0212	3.39437	-25.724	4.66155	-3.34776	6.66409	-10.7176							1.47509	-5.21523	1.4679	-30.8928	1.46728	-8.24985		1.4681	-1.13049	1.4678	2.20427	1.4673	-29.1424	1.4674	-20.1386	1.4673	-9.1339
1.52922	2.08789	3.39559	-24.1233	4.66216	-2.68081	6.6647	-10.4841							1.47632	-4.68166	1.4691	-26.8911	1.4685	-5.34862		1.4693	-5.79915	1.4691	20.5454	1.4686	-35.812	1.4687	-41.1476	1.4685	-3.79829
1.53044	1.98785	3.39682	-19.6881	4.66277	-2.51407	6.66531	-11.0177							1.47754	-4.61497	1.4704	-23.3563	1.46972	3.18836		1.4705	-6.13262	1.4703	33.2175	1.4698	-26.4746	1.4699	-32.8107	1.4697	-39.1467
1.53166	1.98785	3.39804	-21.4888	4.66339	-2.8809	6.66592	-9.98393							1.47876	-4.54827	1.4716	-19.8548	1.47094	5.42265		1.4718	-11.4682	1.4715	32.884	1.471	-16.8038	1.4711	-19.1382	1.4709	-41.8145
1.53288	1.72107	3.39926	-19.2212	4.664	-2.68081	6.66653	-9.48371							1.47998	-4.28149	1.4728	-17.7873	1.47216	-1.54699		1.473	-38.1463	1.4727	38.8866	1.4722	2.20427	1.4723	-1.46396	1.4722	-31.1433
1.5341	2.78819	3.40048	-23.4563	4.66461	-2.64746	6.66714	-8.58333							1.4812	-4.38154	1.474	-14.886	1.47339	-8.24985		1.4742	-36.4789	1.4739	19.2115	1.4734	18.8781	1.4736	18.2111	1.4734	-16.1369
1.53532	1.9545	3.4017	-21.9224	4.66522	-2.8142	6.66775	-8.14981							1.48242	-3.5812	1.4752	-15.7197	1.47461	-5.08184		1.4754	-20.4721	1.4752	18.2111	1.4747	30.8832	1.4748	32.2171	1.4746	1.87079
1.53654	1.98785	3.40292	-21.2554	4.66583	-2.1806	6.66836	-8.44994							1.48364	-3.44781	1.4765	-16.32	1.47583	1.72107		1.4766	2.87122	1.4764	0.87037	1.4759	40.554	1.476	39.2201	1.4758	20.8789
1.53776	1.9545	3.40414	-19.4213	4.66644	-2.51407	6.66897	-8.88346							1.48486	-3.44781	1.4777	-16.5867	1.47705	2.6548		1.4779	12.2085	1.4776	1.20384	1.4771	30.2162	1.4772	40.554	1.477	31.2166
1.53898	2.35467	3.40536	-19.0878	4.66705	-2.41403	6.66958	-9.85054							1.48608	-3.01429	1.4789	-14.6192	1.47827	-2.78085		1.4791	27.5484	1.4788	-3.79829	1.4783	26.2145	1.4784	39.887	1.4783	36.5523
1.54021	2.25463	3.40658	-16.9202	4.66766	-1.94716	6.67019	-10.9843							1.4873	-3.11433	1.4801	-12.585	1.47949	-6.38239		1.4803	41.8879	1.48	-1.46396	1.4795	16.5437	1.4797	17.2107	1.4795	40.2205
1.54143	2.42137	3.4078	-14.8193	4.66827	-1.4136	6.6708	-12.1515							1.48852	-2.54742	1.4813	-11.9848	1.48071	-2.48073		1.4815	44.5557	1.4813	-10.4678	1.4808	7.87335	1.4809	15.2098	1.4807	17.5441
1.54265	3.05497	3.40902	-14.7526	4.66888	-2.51407	6.67141	-11.0177							1.48974	-2.8809	1.4826	-11.9848	1.48193	1.82111		1.4827	43.5552	1.4825	-35.4785	1.482	4.5386	1.4821	6.53945	1.4819	11.2081
1.54387	2.68815	3.41024	-13.8856	4.66949	-2.1139	6.67202	-10.8176							1.49096	-3.11433	1.4838	-11.0177	1.48315	2.85488		1.484	18.5446	1.4837	-33.4776	1.4832	0.87037	1.4833	3.20469	1.4831	3.87165
1.54509	3.18836	3.41146	-13.352	4.6701	-1.21352	6.67263	-9.98393							1.49218	-2.64746	1.485	-10.5175	1.48437	-1.61369		1.4852	8.87378	1.4849	-25.1407	1.4844	-6.4661	1.4845	-1.13049	1.4844	-5.46567
1.54631	2.5881	3.41268	-10.9177	4.67071	-1.88047	6.67324	-8.71672							1.49341	-2.58077	1.4862	-8.68337	1.48559	-4.81505		1.4864	3.87165	1.4861	-16.4704	1.4856	-7.13305	1.4858	-1.79744	1.4856	-6.4661
1.54753	3.18836	3.41391	-10.5508	4.67132	-1.84712	6.67385	-8.44994							1.49463	-1.54699	1.4875	-7.84968	1.48681	0.15373		1.4876	-18.1377	1.4874	2.87122	1.4869	-29.8094	1.487	1.87079	1.4868	-2.79787
1.54875	2.45471	3.41513	-9.65045	4.67193	-1.18017	6.67447	-7.51621							1.49585	-1.61369	1.4887	-10.2841	1.48803	4.0554		1.4888	-2.46439	1.4886	20.212	1.4881	-37.8128	1.4882	-31.8102	1.488	-7.8
1.54997	2.95493	3.41635	-11.3178	4.67254	-2.14725	6.67508	-5.91552							1.49707	-1.78043	1.4899	-11.3512	1.48925	3.2884		1.4901	-10.8013	1.4898	31.2166	1.4893	-32.4772	1.4894	-37.4793	1.4892	-31.4768
1.55119	3.32175	3.41757	-10.7509	4.67315	-2.08056	6.67569	-5.41531							1.49829	-2.31399	1.4911	-9.38367	1.49048	-1.34691		1.4913	-6.79957	1.491	40.554	1.4905	-22.4729	1.4906	-22.4729	1.4905	-43.8154
1.55241	2.82154	3.41879	-10.9177	4.67376	-1.34691	6.6763	-5.78213							1.49951	-2.1806	1.4923	-8.01642	1.49169	-3.14768		1.4925	-31.1433	1.4923	41.5544	1.4918	-1.13049	1.4919	-14.136	1.4917	-33.4776
1.55363	2.68815	3.42001	-10.7176	4.67437	-1.38026	6.67691	-5.68209							1.50073	-1.78043	1.4936	-7.21608	1.49292	-1.61369		1.4937	-39.1467	1.4935	24.5471	1.493	31.2166	1.4931	6.53945	1.4929	-24.4738
1.55485	2.42137	3.42123	-9.75049	4.67498	-1.54699	6.67752	-5.98222							1.50195	-1.94716	1.4948	-7.54955	1.49414	1.05412		1.4949	-20.4721	1.4947	14.2094	1.4942	32.884	1.4943	29.5493	1.4941	1.20384
1.55607	2.55476	3.42245	-9.65045	4.6756	-0.91339	6.67813	-6.31569							1.50317	-1.54699	1.496	-7.04934	1.49536	-0.04635		1.4962	-10.4678	1.4959	5.53902	1.4954	37.2192	1.4955	35.2184	1.4953	16.2102
1.5573	2.68815	3.42367	-9.11689	4.67621	-1.54699	6.67874	-5.88218							1.50439	-2.04721	1.4972	-6.51578	1.49658	-2.8809		1.4974	6.87293	1.4971	-6.79957	1.4966	39.887	1.4967	44.2222	1.4966	31.8836
1.55852	3.02162	3.42489	-8.75007	4.67682	-1.64704	6.67935	-5.68209							1.50561	-2.44738	1.4984	-5.71544	1.4978	-3.21437		1.4986	25.2141	1.4984	-8.46695	1.4979	27.8819	1.498	46.5565	1.4978	34.2179
1.55974	2.88823	3.42611	-7.51621	4.67743	-1.04678	6.67996	-6.11561							1.50683	-1.81377	1.4997	-5.28192	1.49902	-1.08013		1.4998	35.8853	1.4996	-4.46524	1.4991	12.8755	1.4992	23.2132	1.499	36.8857
1.56096	2.62145	3.42733	-7.78299	4.67804	-1.64704	6.68057	-5.24857							1.50805	-1.21352	1.5009	-4.71501	1.50024	2.25463		1.5011	42.8883	1.5008	-1.79744	1.5003	2.87122	1.5004	15.2098	1.5002	30.8832
1.56218	3.25505	3.42855	-6.98265	4.67865	-1.64704	6.68118	-5.44866							1.50927	-1.24687	1.5021	-5.6154	1.50146	0.48721		1.5023	43.5552	1.502	-41.481	1.5015	-1.13049	1.5016	7.87335	1.5015	13.8759
1.5634	3.52184	3.42977	-6.78256	4.67926	-1.28021	6.68179	-5.6154							1.5105	-0.7133	1.5033	-5.64874	1.50268	-1.08013		1.5035	30.5497	1.5032	-38.4798	1.5027	-5.46567	1.5028	6.20597	1.5027	4.87207
1.56462	3.38845	3.431	-6.04891	4.67987	-1.18017	6.6824	-5.21523							1.51172	-0.61326	1.5045	-4.34819	1.5039	-2.28064		1.5047	10.5412	1.5045	-31.1433	1.504	-2.79787	1.5041	0.87037	1.5039	6.20597
1.56584	3.38845	3.43222	-5.28192	4.68048	-1.88047	6.68301	-5.44866							1.51294	-0.98009	1.5058	-4.28149	1.50512	1.2542		1.5059	7.2064	1.5057	-19.4716	1.5052	-0.13006	1.5053	-5.1322	1.5051	-3.46482
1.56706	3.52184	3.43344	-5.88218	4.68109	-0.51322	6.68362	-5.21523							1.51416	-0.94674	1.507	-3.64789	1.50634	2.12124		1.5072	1.87079	1.5069	-10.4678	1.5064	-14.803	1.5065	-4.46524	1.5063	0.20341
1.56828	4.15544	3.43466	-5.78213	4.6817	-1.04678	6.68423	-4.58162							1.51538	0.68729	1.5082	-3.64789	1.50756	1.18751		1.5084	-3.13134	1.5081	16.5437	1.5076	-36.1454	1.5077	-23.4733	1.5076	-7.46652
1.5695	4.28883	3.43588	-5.28192	4.68231	-1.24687	6.68484	-5.34862							1.5166	-0.98009	1.5094	-4.08141	1.50878	-0.74665		1.5096	-2.13092	1.5093	31.8836	1.5088	-37.1459	1.509	-38.1463	1.5088	-28.4755
1.57072	4.42222	3.4371	-4.78171	4.68292	-1.01343	6.68545	-5.6154							1.51782	-1.84712	1.5106	-4.08141	1.51001	-1.04678		1.5108	-14.4695	1.5106	35.8853	1.5101	-23.4733	1.5102	-29.1424	1.51	-37.8128
1.57194	4.25548	3.43832	-4.94845	4.68353	-0.74665	6.68606	-5.21523							1.51904	-1.31356	1.5119	-3.84798	1.51123	0.15373		1.512	-35.145	1.5118	45.8896	1.5113	-10.8013	1.5114	-20.8056	1.5112	-48.8175
1.57316	3.95535	3.43954	-4.61497	4.68414	-1.31356	6.68668	-5.68209							1.52026	-1.44695	1.5131	-3.14768	1.51245	0.82068		1.5133	-37.8128	1.513	29.5493	1.5125	10.2077	1.5126	-4.46524	1.5124	-28.809
1.57439	4.02205	3.44076	-5.21523	4.68475	-1.11348	6.68729	-5.84883							1.52148	-0.64661	1.5143	-4.1481	1.51367	-0.94674		1.5145	-34.4781	1.5142	16.8772	1.5137	34.8849	1.5138	21.5459	1.5137	-17.8043
1.57561	3.95535	3.44198	-5.5487	4.68536	-0.8467	6.6879	-5.04849							1.5227	-1.64704	1.5155	-3.28107	1.51489	-2.44738		1.5157	-18.8047	1.5154	5.53902	1.5149	32.2171	1.5151	32.884	1.5149	2.87122
1.57683	3.58853	3.4432	-5.18188	4.68597	-1.24687	6.68851	-4.8484							1.52392	-0.64661	1.5167	-3.38111	1.51611	-2.38068		1.5169	-4.13177	1.5167	3.20469	1.5162	35.2184	1.5163	44.2222	1.5161	30.2162
1.57805	3.75527	3.44442	-4.64832	4.68658	-1.4136	6.68912	-4.88175							1.52514	-0.8467	1.518	-3.11433	1.51733	-0.24644		1.5181	13.8759	1.5179	-0.46354	1.5174	38.5531	1.5175	40.554	1.5173	30.5497
1.57927	4.02205	3.44564	-4.08141	4.68719	-1.38026	6.68973	-4.11476							1.52636	-0.74665	1.5192	-2.58077	1.51855	-0.04635		1.5194	34.8849	1.5191	-2.79787	1.5186	21.5459	1.5187	40.2205	1.5185	35.8853
1.58049	4.12209	3.44686	-3.64789	4.68781	-1.58034	6.69034	-4.2148							1.52759	-0.24644	1.5204	-2.24729	1.51977	-0.17974		1.5206	42.2213	1.5203	-8.46695	1.5198	6.53945	1.5199	19.8785	1.5198	38.8866
1.58171	4.48891	3.44808	-4.01471	4.68842	-1.51365	6.69095	-4.31484							1.52881	-0.11305	1.5216	-2.14725	1.52099	-0.64661		1.5218	46.5565	1.5215	-11.1348	1.521	5.8725	1.5212	9.87421	1.521	15.8768
1.58293	4.85574	3.44931	-3.24772	4.68903	-0.81335	6.69156	-3.88132							1.53003	-0.54657	1.5229	-2.01386	1.52221	0.88738		1.523	35.2184	1.5228	-39.8137	1.5223	-9.1339	1.5224	2.53774	1.5222	4.87207
1.58415	4.28883	3.45053	-3.44781	4.68964	-1.78043	6.69217	-3.78128							1.53125	-0.57991	1.5241	-1.34691	1.52343	0.85403		1.5242	9.87421	1.524	-42.8149	1.5235	-0.46354	1.5236	-6.79957	1.5234	-7.13305
1.58537	4.58896	3.45175	-3.38111	4.69025	-1.58034	6.69278	-4.28149							1.53247	-0.51322	1.5253	-1.68038	1.52465	1.05412		1.5255	9.87421	1.5252	-27.4751	1.5247	-8.46695	1.5248	-1.46396	1.5246	6.53945
1.58659	4.85574	3.45297	-4.08141	4.69086	-1.11348	6.69339	-3.74793							1.53369	-0.51322	1.5265	-0.8467	1.52588	0.35382		1.5267	13.209	1.5264	-8.46695	1.5259	-6.4661	1.526	-6.13262	1.5259	-2.79787
1.58781	5.88951	3.45419	-3.78128	4.69147	-1.51365	6.694	-3.84798							1.53491	-0.88004	1.5277	-1.58034	1.5271	-0.17974		1.5279	0.20341	1.5277	8.87378	1.5272	-28.809	1.5273	-13.4691	1.5271	-4.46524
1.58903	5.28926	3.45541	-4.51493	4.69208	-1.31356	6.69461	-3.88132							1.53613	-1.84712	1.529	-1.84712	1.52832	0.52055		1.5291	-1.13049	1.5289	28.5488	1.5284	-38.4798	1.5285	-40.1471	1.5283	-10.8013
1.59025	5.48934	3.45663	-4.38154	4.69269	-1.04678	6.69522	-3.5145							1.53735	0.88738	1.5302	-4.54827	1.52954	0.58725		1.5303	-9.80085	1.5301	31.8836	1.5296	-31.4768	1.5297	-35.812	1.5295	-37.8128
1.59147	5.65608	3.45785	-3.94802	4.6933	-1.08013	6.69583	-3.31441							1.53857	-0.98009	1.5314	-2.34734	1.53076	-0.44652		1.5316	-7.46652	1.5313	40.8874	1.5308	-23.8068	1.5309	-23.4733	1.5307	-42.148
1.5927	5.68943	3.45907	-3.68124	4.69391	-1.28021	6.69644	-3.78128							1.53979	-0.41318	1.5326	-1.74708	1.53198	-0.8467		1.5328	-36.4789	1.5325	37.8862	1.532	4.20512	1.5321	-4.46524	1.532	-33.1441
1.59392	5.85616	3.46029	-3.18102	4.69452	-0.81335	6.69705	-3.5145							1.54101	-0.21309	1.5338	-2.1806	1.5332	-0.8467		1.534	-47.4836	1.5338	15.2098	1.5333	20.5454	1.5334	10.8746	1.5332	-19.1382
1.59514	6.15629	3.46151	-3.31441	4.69513	-0.91339	6.69766	-3.34776							1.54223	-0.37983	1.5351	-2.91424	1.53442	-0.44652		1.5352	-29.8094	1.535	8.5403	1.5345	35.5518	1.5346	31.5501	1.5344	-2.79787
1.59636	6.35638	3.46273	-3.08098	4.69574	-1.21352	6.69827	-3.98137							1.54345	-0.54657	1.5363	-2.31399	1.53564	0.02034		1.5365	-12.1352	1.5362	6.87293	1.5357	40.2205	1.5358	37.5527	1.5356	20.8789
1.59758	6.48977	3.46395	-2.94759	4.69635	-1.54699	6.69889	-3.68124							1.54467	-0.94674	1.5375	-1.78043	1.53686	-0.31313		1.5377	8.5403	1.5374	2.20427	1.5369	41.8879	1.537	39.2201	1.5369	35.5518
1.5988	6.28968	3.46517	-3.04763	4.69696	-1.18017	6.6995	-3.74793							1.5459	-0.81335	1.5387	-1.94716	1.53808	-0.94674		1.5389	31.8836	1.5386	-2.13092	1.5381	12.8755	1.5382	44.5557	1.5381	40.2205
1.60002	6.68985	3.4664	-2.24729	4.69757	-1.08013	6.70011	-4.28149							1.54712	-0.21309	1.5399	-1.44695	1.5393	-1.34691		1.5401	36.8857	1.5399	-2.13092	1.5394	13.5424	1.5395	18.2111	1.5393	36.5523
1.60124	6.12294	3.46762	-2.51407	4.69818	-0.64661	6.70072	-3.91467							1.54834	0.05369	1.5412	-1.14682	1.54052	-0.44652		1.5413	40.8874	1.5411	-0.13006	1.5406	6.87293	1.5407	12.2085	1.5405	26.8815
1.60246	6.55646	3.46884	-2.68081	4.69879	-0.98009	6.70133	-3.44781							1.54956	-2.21395	1.5424	-1.34691	1.54174	-0.11305		1.5426	39.5535	1.5423	-37.4793	1.5418	2.53774	1.5419	5.53902	1.5417	12.542
1.60368	7.25676	3.47006	-3.84798	4.6994	-1.18017	6.70194	-3.64789							1.55078	-0.64661	1.5436	-1.24687	1.54297	0.65395		1.5438	20.5454	1.5435	-41.1476	1.543	-4.13177	1.5431	-4.13177	1.543	12.8755
1.6049	7.32346	3.47128	-3.34776	4.70002	-0.64661	6.70255	-3.18102							1.552	-0.31313	1.5448	-0.98009	1.54418	-0.0797		1.545	9.54073	1.5447	-35.4785	1.5442	-8.80043	1.5444	-11.1348	1.5442	2.53774
1.60612	7.22341	3.4725	-4.04806	4.70063	-1.01343	6.70316	-2.8142							1.55322	-0.51322	1.546	-0.61326	1.54541	1.58768		1.5462	3.20469	1.546	-16.4704	1.5455	-9.1339	1.5456	-9.80085	1.5454	2.87122
1.60734	7.15672	3.47372	-3.64789	4.70124	-1.08013	6.70377	-3.61454							1.55444	-0.31313	1.5473	-0.88004	1.54663	0.5539		1.5474	-4.13177	1.5472	-1.13049	1.5467	-21.4725	1.5468	-1.79744	1.5466	3.87165
1.60856	7.52354	3.47494	-3.24772	4.70185	-0.98009	6.70438	-3.18102							1.55566	0.12038	1.5485	-0.74665	1.54785	0.98742		1.5487	-7.8	1.5484	22.2128	1.5479	-36.8124	1.548	-28.809	1.5478	7.2064
1.60979	7.85702	3.47616	-3.54785	4.70246	-0.94674	6.70499	-2.48073							1.55688	0.78734	1.5497	-2.44738	1.54907	1.28755		1.5499	-1.13049	1.5496	33.551	1.5491	-31.8102	1.5492	-35.4785	1.5491	-11.8017
1.61101	8.0571	3.47738	-3.44781	4.70307	-1.88047	6.7056	-3.24772							1.5581	0.22043	1.5509	-0.88004	1.55029	0.5539		1.5511	-3.46482	1.5508	40.554	1.5503	-20.4721	1.5505	-27.8085	1.5503	-20.4721
1.61223	8.7574	3.4786	-3.41446	4.70368	-1.34691	6.70621	-2.8809							1.55932	-0.11305	1.5521	-1.08013	1.55151	0.32047		1.5523	-29.8094	1.5521	36.5523	1.5516	-4.79872	1.5517	-18.8047	1.5515	-3.46482
1.61345	8.85744	3.47982	-3.04763	4.70429	-1.21352	6.70682	-2.38068							1.56054	-0.0797	1.5534	-1.54699	1.55273	0.38716		1.5535	-38.4798	1.5533	23.5467	1.5528	16.8772	1.5529	1.87079	1.5527	15.8768
1.61467	9.79118	3.48104	-3.14768	4.7049	-1.51365	6.70743	-3.04763							1.56176	-0.57991	1.5546	-0.57991	1.55395	-0.21309		1.5548	-31.8102	1.5545	14.8763	1.554	29.2158	1.5541	25.5476	1.5539	43.2218
1.61589	9.99126	3.48226	-2.38068	4.70551	-0.57991	6.70804	-2.94759							1.56299	-0.64661	1.5558	-0.91339	1.55517	-0.64661		1.556	-20.1386	1.5557	4.20512	1.5552	35.2184	1.5553	29.8827	1.5552	81.9049
1.61711	10.6582	3.48349	-2.68081	4.70612	-0.54657	6.70865	-2.78085							1.56421	-1.14682	1.557	-1.38026	1.55639	-1.21352		1.5572	2.53774	1.5569	-1.13049	1.5564	38.8866	1.5566	41.8879	1.5564	103.247
1.61833	10.5248	3.48471	-2.58077	4.70673	-0.88004	6.70926	-3.28107							1.56543	-0.94674	1.5583	-0.98009	1.55761	-1.21352		1.5584	22.2128	1.5582	-1.79744	1.5577	45.8896	1.5578	48.5574	1.5576	135.928
1.61955	10.8917	3.48593	-2.38068	4.70734	-0.61326	6.70987	-3.18102							1.56665	0.02034	1.5595	-0.57991	1.55883	-0.8467		1.5596	32.5505	1.5594	-3.13134	1.5589	18.8781	1.559	32.2171	1.5588	190.618
1.62077	11.5586	3.48715	-2.1806	4.70795	-0.27979	6.71048	-2.8809							1.56787	-0.57991	1.5607	-0.31313	1.56006	-0.51322		1.5609	40.2205	1.5606	-12.4687	1.5601	2.87122	1.5602	13.209	1.56	219.964
1.62199	11.3585	3.48837	-2.01386	4.70856	-0.47987	6.7111	-3.41446							1.56909	-0.04635	1.5619	-1.08013	1.56127	0.05369		1.5621	41.8879	1.5618	-25.1407	1.5613	1.87079	1.5614	5.8725	1.5613	350.019
1.62321	12.4256	3.48959	-2.04721	4.70917	-0.1464	6.71171	-2.94759							1.57031	-0.04635	1.5631	-0.64661	1.5625	-1.44695		1.5633	26.2145	1.5631	-39.1467	1.5626	0.53689	1.5627	2.53774	1.5625	677.826
1.62443	12.3589	3.49081	-1.68038	4.70978	0.82068	6.71232	-2.68081							1.57153	-0.0797	1.5644	-1.11348	1.56372	0.18708		1.5645	13.209	1.5643	-38.8132	1.5638	-1.46396	1.5639	1.20384	1.5637	434.389
1.62565	12.9592	3.49203	-1.88047	4.71039	-0.44652	6.71293	-3.08098							1.57275	-1.24687	1.5656	-0.57991	1.56494	1.08746		1.5657	1.87079	1.5655	-22.4729	1.565	-2.79787	1.5651	-6.4661	1.5649	218.63
1.62688	13.226	3.49325	-1.31356	4.711	-0.0797	6.71354	-2.8142							1.57397	0.28712	1.5668	-0.17974	1.56616	1.52098		1.567	0.87037	1.5667	-7.13305	1.5662	-6.4661	1.5663	-9.46738	1.5661	-17.1373
1.6281	13.4261	3.49447	-1.18017	4.71161	0.15373	6.71415	-2.28064							1.57519	0.38716	1.568	-0.31313	1.56738	1.28755		1.5682	-1.79744	1.5679	11.8751	1.5674	-37.8128	1.5675	-23.8068	1.5674	-144.858
1.62932	13.993	3.49569	-1.78043	4.71222	-0.7133	6.71476	-3.01429							1.57641	0.38716	1.5692	-0.94674	1.5686	1.22085		1.5694	-9.80085	1.5692	30.5497	1.5687	-40.1471	1.5688	-37.4793	1.5686	-187.543
1.63054	14.7266	3.49691	-1.88047	4.71284	-0.1464	6.71537	-2.41403							1.57763	0.15373	1.5705	-1.11348	1.56982	0.38716		1.5706	-6.13262	1.5704	23.8802	1.5699	-23.4733	1.57	-40.8141	1.5698	-157.864
1.63176	15.8271	3.49813	-2.14725	4.71345	0.95407	6.71598	-2.68081							1.57885	-0.64661	1.5717	-0.7133	1.57104	0.08704		1.5719	-20.8056	1.5716	39.5535	1.5711	-11.1348	1.5712	-21.806	1.571	-133.854
1.63298	17.0276	3.49935	-1.31356	4.71406	0.38716	6.71659	-2.8142							1.58008	-0.94674	1.5729	-0.57991	1.57226	-0.01301		1.5731	-37.4793	1.5728	35.2184	1.5723	2.20427	1.5724	-8.13348	1.5723	-67.1586
1.6342	18.0947	3.50057	-1.84712	4.71467	1.02077	6.7172	-2.44738							1.5813	-0.54657	1.5741	0.22043	1.57348	-0.94674		1.5743	-29.8094	1.574	7.87335	1.5735	24.5471	1.5736	13.5424	1.5735	-23.8068
1.63542	18.9284	3.5018	-1.78043	4.71528	0.65395	6.71781	-2.14725							1.58252	-0.64661	1.5753	-0.78	1.5747	-1.08013		1.5755	-21.806	1.5753	6.87293	1.5748	34.2179	1.5749	26.548	1.5747	15.8768
1.63664	19.6954	3.50302	-2.21395	4.71589	0.02034	6.71842	-2.74751							1.58374	-0.51322	1.5766	-0.51322	1.57592	-1.51365		1.5767	-2.46439	1.5765	1.53732	1.576	37.2192	1.5761	33.2175	1.5759	127.925
1.63786	20.329	3.50424	-2.71416	4.7165	-0.54657	6.71903	-2.54742							1.58496	-0.44652	1.5778	-0.61326	1.57714	-1.61369		1.578	9.87421	1.5777	-0.79701	1.5772	43.2218	1.5773	41.8879	1.5771	193.619
1.63908	22.7967	3.50546	-2.68081	4.71711	-0.01301	6.71964	-1.94716							1.58618	0.15373	1.579	0.25377	1.57836	-0.67996		1.5792	27.2149	1.5789	-12.4687	1.5784	26.8815	1.5785	43.5552	1.5784	186.616
1.6403	25.031	3.50668	-2.1139	4.71772	-0.54657	6.72025	-2.01386							1.5874	0.48721	1.5802	-0.21309	1.57959	-0.94674		1.5804	36.8857	1.5801	-4.13177	1.5796	12.2085	1.5798	24.8806	1.5796	145.932
1.64152	27.5321	3.5079	-1.54699	4.71833	-0.7133	6.72086	-2.41403							1.58862	0.6206	1.5814	0.15373	1.58081	1.38759		1.5816	37.2192	1.5814	-1.13049	1.5809	7.2064	1.581	9.54073	1.5808	86.9071
1.64274	29.9664	3.50912	-2.61412	4.71894	-0.37983	6.72147	-2.21395							1.58984	-0.11305	1.5827	-0.27979	1.58203	-0.04635		1.5828	44.8891	1.5826	-31.8102	1.5821	6.53945	1.5822	7.87335	1.582	20.212
1.64397	31.7672	3.51034	-2.24729	4.71955	-0.0797	6.72208	-2.44738							1.59106	0.28712	1.5839	-0.44652	1.58325	0.95407		1.5841	18.2111	1.5838	-21.806	1.5833	-5.46567	1.5834	0.20341	1.5832	-0.79701
1.64519	33.2345	3.51156	-2.64746	4.72016	-0.1464	6.72269	-2.38068							1.59228	-0.11305	1.5851	-0.41318	1.58447	0.92073		1.5853	9.20725	1.585	-27.1416	1.5845	-13.4691	1.5846	-0.46354	1.5845	-20.1386
1.64641	35.1687	3.51278	-2.48073	4.72077	0.02034	6.72331	-1.71373							1.5935	-0.37983	1.5863	-0.54657	1.58569	0.72064		1.5865	3.53817	1.5862	-14.4695	1.5857	-4.46524	1.5859	-3.46482	1.5857	-12.1352
1.64763	39.1037	3.514	-1.61369	4.72138	0.28712	6.72392	-2.44738							1.59472	-0.78	1.5875	-0.24644	1.58691	1.12081		1.5877	-2.13092	1.5875	4.5386	1.587	-36.1454	1.5871	-7.46652	1.5869	-4.79872
1.64885	43.8724	3.51522	-1.68038	4.72199	0.02034	6.72453	-1.91382							1.59594	-0.04635	1.5888	-0.04635	1.58813	1.62102		1.5889	-9.80085	1.5887	18.8781	1.5882	-46.1497	1.5883	-35.4785	1.5881	-65.4913
1.65007	50.3085	3.51644	-1.51365	4.7226	0.6206	6.72514	-1.44695							1.59716	-0.0797	1.59	-0.44652	1.58935	0.75399		1.5902	-11.4682	1.5899	39.887	1.5894	-36.4789	1.5895	-40.1471	1.5893	-219.557
1.65129	55.7775	3.51766	-1.28021	4.72321	0.78734	6.72575	-2.1139							1.59839	-0.34648	1.5912	-0.54657	1.59057	0.72064		1.5914	-14.4695	1.5911	38.2196	1.5906	-17.4708	1.5907	-28.809	1.5906	-432.981
1.65251	61.3798	3.51889	-1.31356	4.72382	-0.24644	6.72636	-1.81377							1.59961	-0.41318	1.5924	-0.54657	1.59179	0.12038		1.5926	-34.8115	1.5923	38.8866	1.5919	-2.13092	1.592	-15.1365	1.5918	-399.3
1.65373	67.7492	3.52011	-1.11348	4.72444	0.68729	6.72697	-1.18017							1.60083	2.75484	1.5937	-0.34648	1.59301	-0.74665		1.5938	-38.4798	1.5936	18.2111	1.5931	39.5535	1.5932	6.87293	1.593	-316.598
1.65495	75.5192	3.52133	-1.4136	4.72505	0.65395	6.72758	-1.31356							1.60205	0.15373	1.5949	-0.27979	1.59423	-0.64661		1.595	-31.8102	1.5948	16.5437	1.5943	38.5531	1.5944	26.2145	1.5942	-553.033
1.65617	67.4491	3.52255	-1.31356	4.72566	0.28712	6.72819	-1.98051							1.60327	-0.0797	1.5961	-0.81335	1.59545	-0.57991		1.5963	-15.1365	1.596	2.20427	1.5955	36.8857	1.5956	33.2175	1.5954	-367.287
1.65739	21.196	3.52377	-1.88047	4.72627	0.65395	6.7288	-1.31356							1.60449	-0.01301	1.5973	0.02034	1.59668	-0.8467		1.5975	1.20384	1.5972	-3.13134	1.5967	40.2205	1.5968	39.887	1.5967	-369.288
1.65861	-13.4521	3.52499	-1.38026	4.72688	0.68729	6.72941	-1.81377							1.60571	-0.1464	1.5985	-0.01301	1.5979	-0.61326		1.5987	24.5471	1.5985	-4.79872	1.598	27.5484	1.5981	39.887	1.5979	-214.888
1.65983	-11.9514	3.52621	-2.08056	4.72749	0.12038	6.73002	-1.71373							1.60693	-0.01301	1.5998	0.82068	1.59912	-0.67996		1.5999	37.2192	1.5997	-7.13305	1.5992	14.8763	1.5993	20.212	1.5991	-26.4746
1.66105	1.98785	3.52743	-1.21352	4.7281	1.08746	6.73063	-1.28021							1.60815	-0.11305	1.601	-0.0797	1.60034	-0.34648		1.6011	35.2184	1.6009	-6.79957	1.6004	5.8725	1.6005	11.5416	1.6003	161.606
1.66228	0.6206	3.52865	-1.28021	4.72871	0.92073	6.73124	-1.64704							1.60937	-0.27979	1.6022	-0.24644	1.60156	-0.0797		1.6024	40.8874	1.6021	-26.8081	1.6016	-0.46354	1.6017	11.2081	1.6015	217.63
1.6635	-11.0511	3.52987	-1.64704	4.72932	0.58725	6.73185	-1.4136							1.61059	-0.31313	1.6034	-0.57991	1.60278	0.45386		1.6036	17.2107	1.6033	-41.481	1.6028	-3.46482	1.6029	-2.79787	1.6028	39.2201
1.66472	-11.818	3.53109	-2.01386	4.72993	0.88738	6.73246	-1.11348							1.61181	-0.91339	1.6046	0.15373	1.604	0.32047		1.6048	12.2085	1.6046	-36.1454	1.6041	-5.46567	1.6042	-4.13177	1.604	-29.1424
1.66594	-9.08354	3.53231	-1.38026	4.73054	1.3209	6.73307	-1.61369							1.61303	-0.21309	1.6059	0.48721	1.60522	1.05412		1.606	2.53774	1.6058	-20.1386	1.6053	-5.1322	1.6054	-3.79829	1.6052	-0.13006
1.66716	2.95493	3.53353	-2.64746	4.73115	0.52055	6.73368	-2.14725							1.61425	1.62102	1.6071	0.12038	1.60644	0.5539		1.6073	-0.46354	1.607	-1.13049	1.6065	-20.8056	1.6066	-3.13134	1.6064	-39.4802
1.66838	16.2273	3.53475	-1.78043	4.73176	0.32047	6.73429	-1.04678							1.61548	0.68729	1.6083	-0.17974	1.60766	1.12081		1.6085	-1.13049	1.6082	25.2141	1.6077	-40.4806	1.6078	-33.8111	1.6077	7.2064
1.6696	9.65779	3.53598	-1.34691	4.73237	1.35424	6.7349	-0.51322							1.6167	0.05369	1.6095	-0.27979	1.60888	0.82068		1.6097	-19.8051	1.6094	32.884	1.6089	-48.484	1.609	-41.481	1.6089	-10.8013
1.67082	-2.98094	3.5372	-1.28021	4.73298	0.68729	6.73552	-1.34691							1.61792	-0.17974	1.6107	-0.17974	1.6101	0.6206		1.6109	-4.13177	1.6107	31.8836	1.6102	-25.1407	1.6103	-37.4793	1.6101	-35.4785
1.67204	-2.38068	3.53842	-1.28021	4.73359	0.28712	6.73613	-0.81335							1.61914	-0.57991	1.612	0.05369	1.61132	0.32047		1.6121	-29.8094	1.6119	37.2192	1.6114	-11.4682	1.6115	-29.8094	1.6113	-47.8171
1.67326	-1.88047	3.53964	-0.81335	4.7342	1.15416	6.73674	-1.21352							1.62036	-0.51322	1.6132	-0.04635	1.61255	-0.04635		1.6134	-39.4802	1.6131	26.8815	1.6126	7.2064	1.6127	-2.46439	1.6125	-37.1459
1.67448	-6.58248	3.54086	-1.88047	4.73481	0.32047	6.73735	-1.4803							1.62158	-0.37983	1.6144	0.05369	1.61377	-0.54657		1.6146	-31.4768	1.6143	12.8755	1.6138	27.8819	1.6139	17.5441	1.6138	-27.1416
1.6757	-4.41488	3.54208	-0.78	4.73542	0.35382	6.73796	-1.01343							1.6228	-0.78	1.6156	-0.51322	1.61499	-0.37983		1.6158	-20.8056	1.6155	3.20469	1.615	36.5523	1.6152	31.8836	1.615	4.87207
1.67692	-1.54699	3.5433	-1.14682	4.73603	0.78734	6.73857	-0.91339							1.62402	-1.01343	1.6168	-0.91339	1.61621	-0.67996		1.617	-3.46482	1.6168	5.53902	1.6163	30.8832	1.6164	38.5531	1.6162	31.5501
1.67814	-1.61369	3.54452	-0.94674	4.73665	0.48721	6.73918	-1.28021							1.62524	-0.67996	1.6181	-0.24644	1.61743	-0.91339		1.6182	16.2102	1.618	-2.46439	1.6175	41.5544	1.6176	42.2213	1.6174	40.554
1.67937	-2.21395	3.54574	-0.98009	4.73726	0.32047	6.73979	-0.67996							1.62646	-0.17974	1.6193	-0.27979	1.61865	-0.74665		1.6195	33.551	1.6192	-3.46482	1.6187	22.8798	1.6188	30.8832	1.6186	39.5535
1.68059	-3.21437	3.54696	-0.8467	4.73787	0.45386	6.7404	-0.88004							1.62768	-0.27979	1.6205	0.15373	1.61987	-0.27979		1.6207	37.2192	1.6204	-8.46695	1.6199	2.53774	1.62	14.8763	1.6199	35.5518
1.68181	-5.68209	3.54818	-1.04678	4.73848	0.18708	6.74101	-1.64704							1.6289	0.02034	1.6217	0.08704	1.62109	-0.51322		1.6219	45.5561	1.6216	-21.4725	1.6211	10.2077	1.6213	9.20725	1.6211	18.2111
1.68303	-5.04849	3.5494	-2.24729	4.73909	0.38716	6.74162	-0.54657							1.63012	0.38716	1.6229	-0.21309	1.62231	-0.21309		1.6231	49.5578	1.6229	-40.8141	1.6224	-1.79744	1.6225	2.53774	1.6223	12.542
1.68425	-0.78	3.55062	-1.08013	4.7397	1.22085	6.74223	-1.04678							1.63134	0.58725	1.6242	-0.34648	1.62353	-0.51322		1.6243	9.54073	1.6241	-41.8145	1.6236	-5.46567	1.6237	-0.79701	1.6235	7.87335
1.68547	5.25591	3.55184	-0.81335	4.74031	0.78734	6.74284	-1.68038							1.63257	0.32047	1.6254	-0.0797	1.62475	0.48721		1.6256	6.53945	1.6253	-23.4733	1.6248	-8.80043	1.6249	-6.13262	1.6247	-3.79829
1.68669	7.75698	3.55307	-1.01343	4.74092	0.38716	6.74345	-0.11305							1.63379	-1.21352	1.6266	0.38716	1.62597	0.85403		1.6268	-3.46482	1.6265	-10.1343	1.626	-13.1356	1.6261	-3.79829	1.626	4.20512
1.68791	4.98913	3.55429	-1.31356	4.74153	0.88738	6.74406	-0.61326							1.63501	0.05369	1.6278	1.38759	1.62719	0.98742		1.628	1.87079	1.6278	10.5412	1.6273	-36.8124	1.6274	-16.1369	1.6272	-5.46567
1.68913	1.85446	3.55551	-1.4803	4.74214	1.12081	6.74467	-0.54657							1.63623	0.22043	1.6291	-0.24644	1.62841	0.82068		1.6292	-5.1322	1.629	26.8815	1.6285	-38.1463	1.6286	-38.8132	1.6284	2.53774
1.69035	1.38759	3.55673	-1.61369	4.74275	0.5539	6.74528	-0.1464							1.63745	-0.31313	1.6303	-1.14682	1.62963	0.92073		1.6304	-6.4661	1.6302	34.2179	1.6297	-39.1467	1.6298	-39.1467	1.6296	-33.1441
1.69157	2.68815	3.55795	-0.98009	4.74336	1.15416	6.74589	-0.54657							1.63867	-0.41318	1.6315	-0.17974	1.63085	0.85403		1.6317	-16.4704	1.6314	34.5514	1.6309	-23.1399	1.631	-30.8098	1.6308	-34.8115
1.69279	3.02162	3.55917	-0.98009	4.74397	0.85403	6.7465	-0.64661							1.63989	-0.57991	1.6327	-0.11305	1.63208	0.48721		1.6329	-29.4759	1.6326	35.5518	1.6321	3.53817	1.6322	-15.8034	1.6321	-31.4768
1.69401	1.65437	3.56039	-1.61369	4.74458	0.88738	6.74711	0.02034							1.64111	-0.64661	1.6339	0.15373	1.6333	-0.44652		1.6341	-33.1441	1.6339	17.8776	1.6334	23.2132	1.6335	15.5433	1.6333	-15.1365
1.69523	1.65437	3.56161	-1.44695	4.74519	0.92073	6.74773	-0.37983							1.64233	-0.34648	1.6352	0.12038	1.63452	-0.47987		1.6353	-28.809	1.6351	24.5471	1.6346	31.8836	1.6347	21.5459	1.6345	8.20683
1.69646	2.75484	3.56283	-1.58034	4.7458	1.2542	6.74834	-0.67996							1.64355	-0.0797	1.6364	-0.0797	1.63574	-0.67996		1.6365	-12.1352	1.6363	5.8725	1.6358	42.8883	1.6359	38.2196	1.6357	28.8823
1.69768	3.75527	3.56405	-1.71373	4.74641	1.12081	6.74895	-0.44652							1.64477	-0.41318	1.6376	-0.37983	1.63696	-0.8467		1.6378	7.53988	1.6375	-4.46524	1.637	42.8883	1.6371	40.8874	1.6369	44.5557
1.6989	4.02205	3.56527	-1.31356	4.74702	1.18751	6.74956	-0.8467							1.64599	0.18708	1.6388	-0.34648	1.63818	-1.4136		1.639	33.8845	1.6387	1.53732	1.6382	24.5471	1.6383	45.5561	1.6382	41.5544
1.70012	4.45557	3.56649	-1.21352	4.74763	1.72107	6.75017	-0.94674							1.64721	0.48721	1.64	-0.24644	1.6394	-0.94674		1.6402	44.2222	1.64	-8.13348	1.6395	13.209	1.6396	24.5471	1.6394	43.8887
1.70134	7.29011	3.56771	-1.54699	4.74824	1.2542	6.75078	-0.04635							1.64843	0.12038	1.6413	0.45386	1.64062	-0.34648		1.6414	42.5548	1.6412	-6.13262	1.6407	5.53902	1.6408	24.8806	1.6406	23.8802
1.70256	7.75698	3.56893	-1.08013	4.74886	1.2542	6.75139	-0.37983							1.64966	0.22043	1.6425	0.02034	1.64184	-0.34648		1.6427	42.8883	1.6424	-35.145	1.6419	-0.46354	1.642	-2.13092	1.6418	11.2081
1.70378	6.18964	3.57015	-0.27979	4.74947	1.65437	6.752	-0.47987							1.65088	1.15416	1.6437	-0.04635	1.64306	0.68729		1.6439	17.2107	1.6436	-41.1476	1.6431	-6.13262	1.6432	4.5386	1.6431	9.87421
1.705	4.98913	3.57138	-0.64661	4.75008	1.22085	6.75261	0.22043							1.6521	0.32047	1.6449	-0.11305	1.64428	1.2542		1.6451	11.2081	1.6448	-25.1407	1.6443	-9.46738	1.6444	-5.46567	1.6443	2.53774
1.70622	3.22171	3.5726	-0.67996	4.75069	1.52098	6.75322	-0.17974							1.65332	-0.21309	1.6461	0.28712	1.6455	1.35424		1.6463	4.20512	1.6461	-14.4695	1.6456	-9.1339	1.6457	-7.13305	1.6455	0.87037
1.70744	2.32132	3.57382	-0.67996	4.7513	1.82111	6.75383	-0.1464							1.65454	0.02034	1.6474	0.22043	1.64672	1.98785		1.6475	-4.46524	1.6473	1.20384	1.6468	-22.1395	1.6469	-5.79915	1.6467	-4.46524
1.70866	3.78862	3.57504	-0.47987	4.75191	1.05412	6.75444	0.05369							1.65576	-0.17974	1.6486	-0.0797	1.64794	1.3209		1.6488	-5.46567	1.6485	23.2132	1.648	-41.481	1.6481	-35.812	1.6479	-6.13262
1.70988	5.25591	3.57626	-0.47987	4.75252	1.45429	6.75505	-0.21309							1.65698	0.15373	1.6498	-0.31313	1.64917	1.2542		1.65	-8.80043	1.6497	25.5476	1.6492	-34.4781	1.6493	-36.1454	1.6492	-29.1424
1.7111	5.28926	3.57748	-0.37983	4.75313	1.92115	6.75566	-0.41318							1.6582	-0.31313	1.651	-0.8467	1.65039	0.38716		1.6512	-6.4661	1.6509	32.2171	1.6504	-16.4704	1.6506	-30.1429	1.6504	-40.1471
1.71232	6.18964	3.5787	-1.08013	4.75374	1.18751	6.75627	0.05369							1.65942	-0.17974	1.6522	0.12038	1.65161	-0.0797		1.6524	-29.8094	1.6522	36.5523	1.6517	-5.1322	1.6518	-19.4716	1.6516	-33.4776
1.71354	5.55604	3.57992	-1.08013	4.75435	1.28755	6.75688	0.05369							1.66064	0.32047	1.6535	-0.1464	1.65283	-0.27979		1.6536	-41.1476	1.6534	21.2124	1.6529	13.8759	1.653	-4.79872	1.6528	-20.1386
1.71477	4.88909	3.58114	-0.8467	4.75496	2.25463	6.75749	-0.24644							1.66186	0.75399	1.6547	-0.24644	1.65405	-0.47987		1.6549	-33.8111	1.6546	12.542	1.6541	31.5501	1.6542	21.8793	1.654	-1.13049
1.71599	4.28883	3.58236	-1.31356	4.75557	1.15416	6.7581	-0.11305							1.66308	0.38716	1.6559	-0.27979	1.65527	-0.98009		1.6561	-17.1373	1.6558	4.20512	1.6553	34.2179	1.6554	34.2179	1.6553	27.2149
1.71721	3.25505	3.58358	-1.31356	4.75618	1.28755	6.75871	0.05369							1.6643	0.38716	1.6571	-0.21309	1.65649	-1.08013		1.6573	-0.46354	1.657	-4.79872	1.6565	34.5514	1.6567	36.5523	1.6565	36.8857
1.71843	2.85488	3.5848	-1.14682	4.75679	1.48763	6.75932	0.12038							1.66552	0.45386	1.6583	0.08704	1.65771	-0.64661		1.6585	19.545	1.6583	-4.79872	1.6578	26.2145	1.6579	48.5574	1.6577	43.5552
1.71965	2.18793	3.58602	-1.04678	4.7574	1.48763	6.75994	0.48721							1.66674	-0.17974	1.6596	-0.01301	1.65893	-0.81335		1.6597	30.8832	1.6595	-12.8021	1.659	11.5416	1.6591	29.2158	1.6589	46.89
1.72087	2.5881	3.58724	-0.91339	4.75801	1.52098	6.76055	0.68729							1.66797	0.08704	1.6608	0.65395	1.66015	-0.1464		1.661	38.5531	1.6607	-7.8	1.6602	6.87293	1.6603	13.209	1.6601	31.5501
1.72209	2.48806	3.58847	-0.54657	4.75862	1.98785	6.76116	0.42051							1.66919	0.38716	1.662	-0.91339	1.66137	0.22043		1.6622	37.5527	1.6619	-29.1424	1.6614	3.20469	1.6615	4.5386	1.6614	19.2115
1.72331	2.75484	3.58969	-0.81335	4.75923	1.52098	6.76177	0.72064							1.67041	0.32047	1.6632	-0.41318	1.66259	0.78734		1.6634	29.8827	1.6632	-42.148	1.6627	-1.13049	1.6628	-0.79701	1.6626	7.2064
1.72453	2.55476	3.59091	-0.74665	4.75984	1.02077	6.76238	0.6206							1.67163	0.38716	1.6645	-0.01301	1.66381	1.18751		1.6646	19.545	1.6644	-36.4789	1.6639	-9.80085	1.664	-3.79829	1.6638	4.87207
1.72575	2.32132	3.59213	-0.37983	4.76045	2.25463	6.76299	-0.74665							1.67285	-0.74665	1.6657	0.32047	1.66503	1.12081		1.6658	8.20683	1.6656	-27.4751	1.6651	-3.13134	1.6652	0.20341	1.665	-4.13177
1.72697	1.88781	3.59335	-0.78	4.76107	1.15416	6.7636	0.98742							1.67407	0.38716	1.6669	-0.04635	1.66626	1.12081		1.6671	5.20555	1.6668	-10.8013	1.6663	-6.4661	1.6664	-8.13348	1.6662	-4.79872
1.72819	2.15459	3.59457	-0.98009	4.76168	1.52098	6.76421	0.32047							1.67529	0.42051	1.6681	0.32047	1.66748	0.58725		1.6683	5.20555	1.668	4.20512	1.6675	-35.4785	1.6676	-22.1395	1.6675	-4.79872
1.72941	1.72107	3.59579	-0.34648	4.76229	1.9545	6.76482	0.52055							1.67651	0.18708	1.6693	-0.37983	1.6687	1.12081		1.6695	-0.46354	1.6693	26.8815	1.6688	-37.8128	1.6689	-39.4802	1.6687	-20.1386
1.73063	2.32132	3.59701	-0.1464	4.7629	1.65437	6.76543	0.6206							1.67773	0.28712	1.6706	-0.21309	1.66992	0.38716		1.6707	-6.4661	1.6705	33.8845	1.67	-41.481	1.6701	-37.8128	1.6699	-42.148
1.73186	1.45429	3.59823	-0.11305	4.76351	1.68772	6.76604	0.95407							1.67895	0.6206	1.6718	-0.34648	1.67114	-0.01301		1.6719	-27.8085	1.6717	35.5518	1.6712	-19.4716	1.6713	-23.8068	1.6711	-35.4785
1.73308	1.78776	3.59945	-0.44652	4.76412	2.12124	6.76665	0.38716							1.68017	0.42051	1.673	-0.57991	1.67236	-0.17974		1.6732	-39.8137	1.6729	32.884	1.6724	8.87378	1.6725	-16.4704	1.6723	-25.8077
1.7343	0.75399	3.60067	-0.17974	4.76473	2.05454	6.76726	1.02077							1.68139	0.65395	1.6742	0.25377	1.67358	-0.27979		1.6744	-39.1467	1.6741	29.8827	1.6736	23.5467	1.6737	10.8746	1.6736	-10.1343
1.73552	0.98742	3.60189	-0.21309	4.76534	1.62102	6.76787	0.72064							1.68261	0.08704	1.6754	-0.0797	1.6748	-0.37983		1.6756	-23.1399	1.6754	6.87293	1.6749	32.2171	1.675	25.5476	1.6748	9.20725
1.73674	0.12038	3.60311	0.28712	4.76595	1.98785	6.76848	0.92073							1.68383	0.95407	1.6767	-0.21309	1.67602	-0.44652		1.6768	-4.79872	1.6766	2.20427	1.6761	45.8896	1.6762	37.8862	1.676	29.8827
1.73796	0.88738	3.60433	-0.01301	4.76656	2.08789	6.76909	1.12081							1.68506	-0.11305	1.6779	0.68729	1.67724	-0.11305		1.6781	13.209	1.6778	-11.4682	1.6773	40.554	1.6774	41.8879	1.6772	31.5501
1.73918	0.88738	3.60556	0.02034	4.76717	1.72107	6.7697	1.12081							1.68628	0.22043	1.6791	0.35382	1.67846	-0.34648		1.6793	33.551	1.679	-5.79915	1.6785	22.5463	1.6786	36.2188	1.6785	40.8874
1.7404	1.15416	3.60678	0.35382	4.76778	2.22128	6.77031	1.02077							1.6875	0.18708	1.6803	0.15373	1.67968	-0.27979		1.6805	28.8823	1.6802	-10.4678	1.6797	12.542	1.6798	17.2107	1.6797	42.5548
1.74162	1.58768	3.608	-0.11305	4.76839	2.38802	6.77092	1.12081							1.68872	0.18708	1.6815	-0.21309	1.6809	0.02034		1.6817	40.554	1.6815	-14.4695	1.681	6.20597	1.6811	9.20725	1.6809	17.8776
1.74284	1.28755	3.60922	-0.27979	4.769	2.22128	6.77153	1.12081							1.68994	0.58725	1.6828	-0.54657	1.68213	1.55433		1.6829	36.2188	1.6827	-46.4832	1.6822	-12.1352	1.6823	5.53902	1.6821	11.8751
1.74406	1.65437	3.61044	-0.67996	4.76961	2.72149	6.77215	0.92073							1.69116	0.15373	1.684	0.22043	1.68335	0.42051		1.6842	13.5424	1.6839	-41.8145	1.6834	-6.13262	1.6835	-10.1343	1.6833	1.87079
1.74528	1.42094	3.61166	-0.44652	4.77022	2.38802	6.77276	1.28755							1.69238	0.72064	1.6852	0.22043	1.68457	0.88738		1.6854	4.5386	1.6851	-31.1433	1.6846	-4.13177	1.6847	-1.46396	1.6846	1.87079
1.7465	0.82068	3.61288	-0.24644	4.77083	2.38802	6.77337	1.42094							1.6936	0.42051	1.6864	0.02034	1.68579	1.08746		1.6866	5.8725	1.6863	-22.4729	1.6858	-5.46567	1.686	-0.13006	1.6858	2.20427
1.74772	0.78734	3.6141	-0.34648	4.77144	2.38802	6.77398	1.02077							1.69482	0.78734	1.6876	0.08704	1.68701	0.98742		1.6878	-2.79787	1.6876	-4.13177	1.6871	-33.8111	1.6872	-7.46652	1.687	-3.79829
1.74895	0.02034	3.61532	-0.51322	4.77205	2.55476	6.77459	1.48763							1.69604	0.48721	1.6889	0.35382	1.68823	1.05412		1.689	-4.46524	1.6888	25.2141	1.6883	-45.8162	1.6884	-36.4789	1.6882	-6.4661
1.75017	0.35382	3.61654	-0.78	4.77266	1.85446	6.7752	0.98742							1.69726	-0.1464	1.6901	-0.54657	1.68945	1.35424		1.6903	-5.1322	1.69	32.884	1.6895	-36.1454	1.6896	-40.1471	1.6894	-33.8111
1.75139	-0.54657	3.61776	-0.44652	4.77328	2.42137	6.77581	0.25377							1.69848	-0.21309	1.6913	-0.37983	1.69067	0.65395		1.6915	-4.13177	1.6912	35.5518	1.6907	-23.1399	1.6908	-31.1433	1.6907	-35.4785
1.75261	-0.41318	3.61898	0.52055	4.77389	2.95493	6.77642	1.68772							1.6997	-0.27979	1.6925	0.05369	1.69189	0.5539		1.6927	-33.1441	1.6924	34.5514	1.6919	1.53732	1.6921	-12.8021	1.6919	-30.8098
1.75383	-0.44652	3.6202	0.58725	4.7745	2.45471	6.77703	2.42137							1.70092	-0.24644	1.6938	0.08704	1.69311	-0.04635		1.6939	-40.1471	1.6937	18.2111	1.6932	24.2137	1.6933	7.87335	1.6931	-14.136
1.75505	-0.7133	3.62142	0.48721	4.77511	2.62145	6.77764	1.38759							1.70215	0.78734	1.695	0.05369	1.69433	0.15373		1.6951	-28.4755	1.6949	9.20725	1.6944	37.2192	1.6945	26.8815	1.6943	2.20427
1.75627	-1.84712	3.62264	-0.21309	4.77572	2.72149	6.77825	1.85446							1.70337	0.05369	1.6962	-0.44652	1.69555	0.25377		1.6964	-17.4708	1.6961	8.87378	1.6956	36.8857	1.6957	31.8836	1.6955	20.8789
1.75749	-3.04763	3.62387	-0.17974	4.77633	2.72149	6.77886	1.52098							1.70459	0.02034	1.6974	-0.1464	1.69677	-0.34648		1.6976	5.8725	1.6973	-4.46524	1.6968	41.2209	1.6969	28.5488	1.6968	33.8845
1.75871	-5.08184	3.62509	0.22043	4.77694	2.45471	6.77947	1.35424							1.70581	-0.01301	1.6986	-0.44652	1.69799	-0.67996		1.6988	27.5484	1.6986	-8.46695	1.6981	25.5476	1.6982	39.887	1.698	40.554
1.75993	-3.98137	3.62631	0.52055	4.77755	3.3551	6.78008	1.82111							1.70703	1.75441	1.6999	0.02034	1.69921	-0.51322		1.7	37.2192	1.6998	-7.8	1.6993	13.8759	1.6994	23.8802	1.6992	37.2192
1.76115	-1.88047	3.62753	0.08704	4.77816	2.5881	6.78069	2.05454							1.70825	0.85403	1.7011	0.22043	1.70043	-0.04635		1.7012	42.8883	1.701	-2.79787	1.7005	6.53945	1.7006	14.8763	1.7004	33.551
1.76237	-1.91382	3.62875	0.48721	4.77877	3.68857	6.7813	1.38759							1.70947	0.75399	1.7023	0.42051	1.70166	0.5539		1.7025	43.8887	1.7022	-32.1437	1.7017	2.53774	1.7018	4.87207	1.7016	11.5416
1.76359	-2.38068	3.62997	0.42051	4.77938	2.6548	6.78191	1.78776							1.71069	0.95407	1.7035	0.12038	1.70288	0.92073		1.7037	22.2128	1.7034	-32.4772	1.7029	-8.13348	1.703	-3.13134	1.7029	7.53988
1.76481	-2.64746	3.63119	0.58725	4.77999	3.42179	6.78252	2.15459							1.71191	1.02077	1.7047	0.5539	1.7041	1.02077		1.7049	9.87421	1.7047	-29.4759	1.7042	-3.79829	1.7043	-5.1322	1.7041	1.20384
1.76604	-3.28107	3.63241	0.38716	4.7806	2.78819	6.78313	1.12081							1.71313	0.78734	1.706	0.15373	1.70532	0.72064		1.7061	2.53774	1.7059	-12.8021	1.7054	-5.79915	1.7055	-10.1343	1.7053	-4.46524
1.76726	-4.24815	3.63363	0.05369	4.78121	3.52184	6.78374	1.98785							1.71435	0.52055	1.7072	0.35382	1.70654	1.3209		1.7073	1.20384	1.7071	15.2098	1.7066	-17.4708	1.7067	-7.13305	1.7065	-7.46652
1.76848	-5.11518	3.63485	0.38716	4.78182	3.52184	6.78436	2.32132							1.71557	0.92073	1.7084	0.45386	1.70776	1.2542		1.7086	12.542	1.7083	41.8879	1.7078	-38.8132	1.7079	-33.1441	1.7077	-5.79915
1.7697	-7.41616	3.63607	0.52055	4.78243	3.08832	6.78497	1.78776							1.71679	-0.0797	1.7096	-0.44652	1.70898	1.58768		1.7098	-6.13262	1.7095	56.5608	1.709	-40.4806	1.7091	-43.1484	1.709	-36.8124
1.77092	-8.95015	3.63729	0.25377	4.78304	3.85531	6.78558	2.42137							1.71801	0.25377	1.7108	0.12038	1.7102	1.18751		1.711	-3.13134	1.7108	70.5668	1.7103	-24.4738	1.7104	-35.4785	1.7102	-42.8149
1.77214	-8.44994	3.63851	0.22043	4.78365	3.82196	6.78619	2.22128							1.71923	0.32047	1.7121	-0.04635	1.71142	0.42051		1.7122	-40.1471	1.712	73.9015	1.7115	-8.13348	1.7116	-20.4721	1.7114	-39.8137
1.77336	-8.3499	3.63973	0.48721	4.78426	3.25505	6.7868	2.35467							1.72046	0.05369	1.7133	-0.04635	1.71264	0.15373		1.7135	-39.4802	1.7132	66.565	1.7127	7.2064	1.7128	-3.79829	1.7126	-31.8102
1.77458	-7.28277	3.64096	-0.88004	4.78487	3.3551	6.78741	2.42137							1.72168	0.32047	1.7145	-0.04635	1.71386	0.42051		1.7147	-36.1454	1.7144	68.5659	1.7139	23.2132	1.714	17.5441	1.7139	-8.46695
1.7758	-6.54913	3.64218	0.12038	4.78549	4.38887	6.78802	2.48806							1.7229	-0.7133	1.7157	-0.0797	1.71508	0.05369		1.7159	-24.4738	1.7156	81.9049	1.7151	32.884	1.7152	33.2175	1.7151	15.2098
1.77702	-4.71501	3.6434	0.38716	4.7861	4.02205	6.78863	2.0212							1.72412	0.18708	1.7169	-0.27979	1.7163	-0.41318		1.7171	-8.46695	1.7169	114.585	1.7164	33.2175	1.7165	39.5535	1.7163	30.5497
1.77824	-1.01343	3.64462	0.48721	4.78671	4.0554	6.78924	2.72149							1.72534	-0.01301	1.7182	0.38716	1.71752	-0.37983		1.7183	15.5433	1.7181	159.605	1.7176	36.2188	1.7177	38.5531	1.7175	40.8874
1.77946	0.5539	3.64584	0.42051	4.78732	4.28883	6.78985	2.85488							1.72656	0.28712	1.7194	0.08704	1.71875	-0.74665		1.7196	39.5535	1.7193	250.644	1.7188	18.2111	1.7189	32.2171	1.7187	42.8883
1.78068	-3.38111	3.64706	-0.0797	4.78793	4.12209	6.79046	2.45471							1.72778	0.48721	1.7206	0.35382	1.71997	-0.41318		1.7208	42.5548	1.7205	415.714	1.72	7.2064	1.7201	15.8768	1.72	33.551
1.7819	-5.31527	3.64828	0.15373	4.78854	4.15544	6.79107	2.85488							1.729	0.92073	1.7218	-0.01301	1.72119	-0.0797		1.722	43.5552	1.7217	732.516	1.7212	5.53902	1.7214	7.53988	1.7212	17.5441
1.78312	-3.74793	3.6495	-0.1464	4.78915	4.88909	6.79168	3.22171							1.73022	-1.01343	1.723	0.5539	1.72241	0.5539		1.7232	31.5501	1.723	385.034	1.7225	-5.46567	1.7226	2.87122	1.7224	10.8746
1.78435	-3.68124	3.65072	0.28712	4.78976	3.82196	6.79229	2.42137							1.73144	0.82068	1.7243	0.28712	1.72363	1.75441		1.7244	11.8751	1.7242	210.293	1.7237	-2.13092	1.7238	4.20512	1.7236	6.53945
1.78557	-5.18188	3.65194	0.25377	4.79037	5.3226	6.7929	2.78819							1.73266	0.48721	1.7255	0.75399	1.72485	1.75441		1.7257	9.20725	1.7254	-97.1714	1.7249	-12.8021	1.725	-8.13348	1.7248	1.53732
1.78679	-0.81335	3.65316	0.05369	4.79098	5.12252	6.79351	2.85488							1.73388	0.32047	1.7267	0.68729	1.72607	2.12124		1.7269	9.20725	1.7266	-220.891	1.7261	-4.79872	1.7262	-6.13262	1.7261	-4.13177
1.78801	1.88781	3.65438	0.88738	4.79159	4.92243	6.79412	2.52141							1.7351	1.08746	1.7279	0.45386	1.72729	1.98785		1.7281	-8.80043	1.7278	-247.902	1.7273	-24.8072	1.7275	-16.1369	1.7273	-4.46524
1.78923	2.85488	3.6556	0.72064	4.7922	4.98913	6.79473	2.92158							1.73632	0.38716	1.7292	-0.8467	1.72851	1.62102		1.7293	-8.80043	1.7291	-227.894	1.7286	-41.481	1.7287	-41.1476	1.7285	-12.1352
1.79045	1.9545	3.65682	0.98742	4.79281	5.92286	6.79534	2.62145							1.73755	0.75399	1.7304	-0.31313	1.72973	1.22085		1.7305	-11.4682	1.7303	-119.181	1.7298	-35.812	1.7299	-42.4815	1.7297	-40.1471
1.79167	-0.17974	3.65805	0.68729	4.79342	4.88909	6.79595	2.42137							1.73877	0.65395	1.7316	0.18708	1.73095	0.75399		1.7318	-19.8051	1.7315	-27.4751	1.731	-19.8051	1.7311	-29.1424	1.7309	-39.4802
1.79289	-1.24687	3.65927	1.62102	4.79403	5.25591	6.79657	2.55476							1.73999	0.48721	1.7328	-0.21309	1.73217	0.52055		1.733	-39.8137	1.7327	12.2085	1.7322	1.20384	1.7323	-9.80085	1.7322	-26.4746
1.79411	-2.1139	3.66049	1.2542	4.79464	5.88951	6.79718	2.92158							1.74121	-0.88004	1.734	1.12081	1.73339	-0.01301		1.7342	-33.8111	1.734	72.2341	1.7335	24.8806	1.7336	9.54073	1.7334	-9.80085
1.79533	-1.21352	3.66171	0.82068	4.79525	6.05625	6.79779	2.5881							1.74243	0.5539	1.7353	-0.81335	1.73461	-0.81335		1.7354	-26.8081	1.7352	109.917	1.7347	33.8845	1.7348	28.2154	1.7346	9.87421
1.79655	-1.64704	3.66293	1.02077	4.79586	5.62273	6.7984	2.6548							1.74365	0.22043	1.7365	-0.11305	1.73584	-0.61326		1.7366	-12.1352	1.7364	103.247	1.7359	42.8883	1.736	44.2222	1.7358	25.5476
1.79777	-1.78043	3.66415	0.92073	4.79647	6.22299	6.79901	2.85488							1.74487	0.28712	1.7377	-0.21309	1.73706	-0.44652		1.7379	7.2064	1.7376	125.924	1.7371	50.2248	1.7372	44.8891	1.737	35.5518
1.79899	-0.74665	3.66537	1.08746	4.79708	5.85616	6.79962	2.55476							1.74609	0.38716	1.7389	0.08704	1.73828	-0.34648		1.7391	27.8819	1.7388	96.2444	1.7383	22.5463	1.7384	42.8883	1.7383	38.5531
1.80021	0.25377	3.66659	0.58725	4.7977	5.52269	6.80023	3.15501							1.74731	0.75399	1.7401	0.5539	1.7395	0.15373		1.7403	32.884	1.7401	59.8955	1.7396	9.20725	1.7397	25.5476	1.7395	38.5531
1.80144	1.85446	3.66781	0.35382	4.79831	6.35638	6.80084	2.85488							1.74853	1.72107	1.7414	0.65395	1.74072	0.6206		1.7415	39.5535	1.7413	41.8879	1.7408	3.20469	1.7409	-5.46567	1.7407	20.5454
1.80266	0.92073	3.66903	1.12081	4.79892	5.92286	6.80145	2.72149							1.74975	0.95407	1.7426	0.08704	1.74194	0.78734		1.7428	35.8853	1.7425	-15.8034	1.742	-5.1322	1.7421	3.87165	1.7419	12.2085
1.80388	0.85403	3.67025	0.82068	4.79953	5.78947	6.80206	3.18836							1.75097	1.48763	1.7438	0.6206	1.74316	1.68772		1.744	21.2124	1.7437	-14.4695	1.7432	-1.79744	1.7433	-2.46439	1.7431	3.53817
1.8051	-0.01301	3.67147	1.08746	4.80014	6.18964	6.80267	3.45514							1.75219	1.02077	1.745	0.02034	1.74438	1.2542		1.7452	10.8746	1.7449	6.20597	1.7444	-10.1343	1.7445	-4.79872	1.7444	-4.13177
1.80632	0.05369	3.67269	0.85403	4.80075	6.22299	6.80328	3.48849							1.75341	1.22085	1.7462	0.45386	1.7456	1.48763		1.7464	1.87079	1.7462	29.2158	1.7457	-9.1339	1.7458	-5.1322	1.7456	3.53817
1.80754	0.25377	3.67391	1.05412	4.80136	5.88951	6.80389	3.52184							1.75464	-0.54657	1.7475	0.92073	1.74682	1.65437		1.7476	-5.46567	1.7474	28.5488	1.7469	-30.1429	1.747	-5.1322	1.7468	-9.1339
1.80876	0.85403	3.67514	0.32047	4.80197	6.62316	6.8045	3.85531							1.75586	1.65437	1.7487	0.48721	1.74804	1.72107		1.7489	-5.46567	1.7486	-92.1693	1.7481	-42.4815	1.7482	-36.4789	1.748	-18.4712
1.80998	-0.37983	3.67636	0.78734	4.80258	6.32303	6.80511	3.58853							1.75708	1.02077	1.7499	0.08704	1.74926	1.45429		1.7501	15.8768	1.7498	-296.923	1.7493	-36.1454	1.7494	-35.812	1.7493	-37.4793
1.8112	2.45471	3.67758	0.65395	4.80319	6.18964	6.80572	3.72192							1.7583	1.02077	1.7511	-0.34648	1.75048	1.72107		1.7513	-10.1343	1.751	-593.383	1.7505	-34.1446	1.7506	-30.8098	1.7505	-43.4819
1.81242	10.4248	3.6788	1.15416	4.8038	6.68985	6.80633	4.08874							1.75952	0.68729	1.7523	-0.17974	1.7517	1.02077		1.7525	-33.8111	1.7523	-386.295	1.7518	-10.1343	1.7519	-17.8043	1.7517	-35.4785
1.81364	16.5274	3.68002	1.58768	4.80441	6.85659	6.80694	4.15544							1.76074	0.65395	1.7536	0.15373	1.75293	0.65395		1.7537	-45.4827	1.7535	-231.562	1.753	13.8759	1.7531	-2.46439	1.7529	-20.8056
1.81486	23.2302	3.68124	1.65437	4.80502	6.58981	6.80755	4.42222							1.76196	0.58725	1.7548	0.02034	1.75415	0.38716		1.755	-30.1429	1.7547	-118.514	1.7542	25.2141	1.7543	18.2111	1.7541	0.53689
1.81608	18.4282	3.68246	0.25377	4.80563	7.22341	6.80816	5.22256							1.76318	1.08746	1.756	-0.27979	1.75537	0.45386		1.7562	-14.803	1.7559	-90.5019	1.7554	33.8845	1.7555	31.2166	1.7554	26.8815
1.8173	-2.1139	3.68368	1.42094	4.80624	7.02333	6.80878	4.35552							1.7644	1.12081	1.7572	0.52055	1.75659	0.72064		1.7574	-0.79701	1.7571	-96.5045	1.7566	32.2171	1.7568	30.5497	1.7566	32.2171
1.81853	-1.18017	3.6849	1.92115	4.80685	7.22341	6.80939	4.28883							1.76562	1.02077	1.7584	-0.17974	1.75781	1.72107		1.7586	21.8793	1.7584	-77.1629	1.7579	24.8806	1.758	33.8845	1.7578	45.2226
1.81975	-1.58034	3.68612	1.48763	4.80746	8.02376	6.81	4.78904							1.76684	0.82068	1.7597	0.28712	1.75903	0.95407		1.7598	34.2179	1.7596	-61.823	1.7591	9.54073	1.7592	21.5459	1.759	43.5552
1.82097	-25.3905	3.68734	1.2542	4.80807	8.29054	6.81061	4.35552							1.76806	1.38759	1.7609	0.45386	1.76025	0.78734		1.7611	41.5544	1.7608	-40.4806	1.7603	-1.46396	1.7604	17.5441	1.7602	31.8836
1.82219	-53.2357	3.68856	1.48763	4.80868	8.52397	6.81122	4.48891							1.76928	1.78776	1.7621	0.08704	1.76147	0.98742		1.7623	44.8891	1.762	-62.1565	1.7615	-1.79744	1.7616	2.53774	1.7615	12.8755
1.82341	-92.3857	3.68978	0.92073	4.80929	8.65736	6.81183	4.92243							1.7705	1.42094	1.7633	0.65395	1.76269	1.15416		1.7635	19.8785	1.7632	-68.826	1.7627	-6.13262	1.7629	0.20341	1.7627	7.87335
1.82463	-81.9813	3.691	1.45429	4.80991	8.99083	6.81244	4.65565							1.77173	0.92073	1.7646	0.38716	1.76391	1.75441		1.7647	10.5412	1.7645	-66.1582	1.764	-5.1322	1.7641	-5.46567	1.7639	6.20597
1.82585	-62.5397	3.69222	1.58768	4.81052	8.1238	6.81305	4.32218							1.77295	1.78776	1.7658	0.5539	1.76513	2.42137		1.7659	1.20384	1.7657	-49.4845	1.7652	-9.80085	1.7653	-7.8	1.7651	-1.46396
1.82707	-31.5931	3.69345	1.58768	4.81113	8.39058	6.81366	5.12252							1.77417	1.78776	1.767	0.78734	1.76635	2.25463		1.7672	-5.46567	1.7669	-10.4678	1.7664	-10.8013	1.7665	-8.80043	1.7663	-6.79957
1.82829	-4.68166	3.69467	1.35424	4.81174	9.05753	6.81427	4.35552							1.77539	1.05412	1.7682	0.42051	1.76757	2.05454		1.7684	-2.13092	1.7681	-1.46396	1.7676	-42.4815	1.7677	-26.1412	1.7676	-3.13134
1.82951	-8.51663	3.69589	1.18751	4.81235	8.29054	6.81488	4.98913							1.77661	1.72107	1.7694	0.5539	1.76879	2.08789		1.7696	-6.79957	1.7694	29.8827	1.7689	-45.8162	1.769	-38.1463	1.7688	-23.1399
1.83073	-22.6227	3.69711	1.45429	4.81296	8.72405	6.81549	4.95578							1.77783	1.45429	1.7707	0.18708	1.77002	2.22128		1.7708	-7.13305	1.7706	48.2239	1.7701	-32.1437	1.7702	-40.4806	1.77	-38.8132
1.83195	-29.5589	3.69833	1.82111	4.81357	8.99083	6.8161	5.22256							1.77905	1.85446	1.7719	0.05369	1.77124	1.98785		1.772	-28.809	1.7718	49.2243	1.7713	-16.1369	1.7714	-22.8064	1.7712	-36.4789
1.83317	-29.5923	3.69955	1.35424	4.81418	9.42435	6.81671	4.65565							1.78027	1.75441	1.7731	1.92115	1.77246	1.15416		1.7733	-40.8141	1.773	39.887	1.7725	-4.13177	1.7726	-9.46738	1.7724	-25.4742
1.83439	-21.5889	3.70077	1.38759	4.81479	9.22427	6.81732	5.75612							1.78149	1.9545	1.7743	-0.01301	1.77368	1.35424		1.7745	-40.1471	1.7742	-6.13262	1.7737	17.8776	1.7738	12.2085	1.7737	-8.46695
1.83561	-20.8219	3.70199	1.42094	4.8154	10.0246	6.81793	5.28926							1.78271	1.9545	1.7755	0.12038	1.7749	1.15416		1.7757	-27.4751	1.7755	4.20512	1.775	33.2175	1.7751	26.2145	1.7749	14.5429
1.83684	-18.4209	3.70321	1.52098	4.81601	8.85744	6.81854	5.82282							1.78393	2.18793	1.7768	0.48721	1.77612	1.52098		1.7769	-5.79915	1.7767	-0.13006	1.7762	38.2196	1.7763	36.5523	1.7761	26.548
1.83806	-21.4221	3.70443	1.82111	4.81662	10.8917	6.81915	6.18964							1.78515	1.05412	1.778	0.15373	1.77734	1.15416		1.7782	9.54073	1.7779	-15.1365	1.7774	36.2188	1.7775	39.887	1.7773	35.5518
1.83928	-21.789	3.70565	1.68772	4.81723	11.9254	6.81976	5.98955							1.78637	2.32132	1.7792	0.48721	1.77856	1.3209		1.7794	31.8836	1.7791	-4.79872	1.7786	19.8785	1.7787	33.2175	1.7785	38.2196
1.8405	-21.0553	3.70687	1.55433	4.81784	11.5586	6.82037	6.52312							1.78759	2.98827	1.7804	0.65395	1.77978	1.2542		1.7806	33.551	1.7803	-3.13134	1.7798	7.53988	1.7799	15.8768	1.7798	34.8849
1.84172	-18.6876	3.70809	1.62102	4.81845	11.792	6.82099	7.05668							1.78881	2.42137	1.7816	0.42051	1.781	2.18793		1.7818	40.8874	1.7816	-20.8056	1.7811	-0.46354	1.7812	12.8755	1.781	16.5437
1.84294	-17.3537	3.70931	1.75441	4.81906	12.7925	6.8216	6.62316							1.79004	1.82111	1.7829	0.32047	1.78222	2.15459		1.783	37.2192	1.7828	-36.4789	1.7823	-23.8068	1.7824	2.53774	1.7822	5.20555
1.84416	-16.1199	3.71054	2.42137	4.81967	12.6924	6.82221	7.02333							1.79126	2.12124	1.7841	0.48721	1.78344	3.22171		1.7843	13.209	1.784	-39.8137	1.7835	-4.79872	1.7836	-1.46396	1.7834	0.20341
1.84538	-14.7193	3.71176	2.42137	4.82028	13.7262	6.82282	7.89037							1.79248	2.92158	1.7853	0.08704	1.78466	3.3551		1.7855	4.5386	1.7852	-25.8077	1.7847	-8.46695	1.7848	-6.4661	1.7847	-4.79872
1.8466	-14.2858	3.71298	2.68815	4.82089	13.6595	6.82343	7.72363							1.7937	2.6548	1.7865	0.68729	1.78588	3.88866		1.7867	-4.79872	1.7864	-5.1322	1.7859	-8.80043	1.786	-11.8017	1.7859	-6.13262
1.84782	-12.8852	3.7142	2.35467	4.8215	13.9596	6.82404	7.89037							1.79492	3.22171	1.7877	0.68729	1.7871	4.38887		1.7879	-5.46567	1.7877	12.8755	1.7872	-33.4776	1.7873	-11.1348	1.7871	-9.46738
1.84904	-12.8852	3.71542	2.82154	4.82211	13.9263	6.82465	8.69071							1.79614	3.02162	1.789	0.65395	1.78832	4.689		1.7891	-11.1348	1.7889	33.2175	1.7884	-39.1467	1.7885	-39.4802	1.7883	-9.80085
1.85026	-11.4179	3.71664	3.48849	4.82273	14.193	6.82526	8.55732							1.79736	3.75527	1.7902	0.78734	1.78955	4.88909		1.7904	-9.46738	1.7901	26.8815	1.7896	-33.4776	1.7897	-42.4815	1.7895	-40.8141
1.85148	-11.5513	3.71786	2.72149	4.82334	14.6266	6.82587	8.85744							1.79858	3.42179	1.7914	0.52055	1.79077	4.32218		1.7916	-10.8013	1.7913	42.8883	1.7908	-14.803	1.7909	-31.8102	1.7908	-42.4815
1.8527	-11.0511	3.71908	2.95493	4.82395	14.76	6.82648	9.85787							1.7998	3.3551	1.7926	1.22085	1.79199	3.65523		1.7928	-40.4806	1.7925	45.2226	1.792	30.8832	1.7922	-19.1382	1.792	-33.4776
1.85393	-11.8514	3.7203	2.32132	4.82456	16.2606	6.82709	9.75783							1.80102	3.75527	1.7938	0.88738	1.79321	3.02162		1.794	-45.8162	1.7938	19.8785	1.7933	35.2184	1.7934	-0.13006	1.7932	-14.136
1.85515	-11.1511	3.72152	2.32132	4.82517	17.0276	6.8277	10.2914							1.80224	3.65523	1.7951	0.95407	1.79443	3.45514		1.7952	-30.4763	1.795	7.2064	1.7945	54.2265	1.7946	24.8806	1.7944	5.20555
1.85637	-11.1844	3.72274	1.68772	4.82578	18.0614	6.82831	10.9917							1.80346	3.82196	1.7963	0.08704	1.79565	3.9887		1.7965	-20.4721	1.7962	6.87293	1.7957	60.896	1.7958	38.5531	1.7956	29.2158
1.85759	-10.8176	3.72396	1.9545	4.82639	18.9284	6.82892	11.1251							1.80468	3.65523	1.7975	0.6206	1.79687	4.72235		1.7977	-2.13092	1.7974	4.20512	1.7969	67.8989	1.797	38.2196	1.7969	37.8862
1.85881	-11.6513	3.72518	2.28798	4.827	20.0289	6.82953	11.5252							1.8059	3.85531	1.7987	0.45386	1.79809	4.08874		1.7989	20.5454	1.7986	3.87165	1.7981	69.5663	1.7983	35.5518	1.7981	46.223
1.86003	-10.6509	3.7264	2.25463	4.82761	20.1623	6.83014	12.8591							1.80713	4.28883	1.8	0.68729	1.79931	4.88909		1.8001	30.5497	1.7999	-0.46354	1.7994	62.8968	1.7995	21.8793	1.7993	44.8891
1.86125	-9.88388	3.72763	2.55476	4.82822	21.0627	6.83075	12.6924							1.80835	5.42265	1.8012	0.82068	1.80053	6.48977		1.8013	40.2205	1.8011	22.8798	1.8006	61.8964	1.8007	13.8759	1.8005	28.5488
1.86247	-8.38324	3.72885	2.25463	4.82883	21.196	6.83136	13.4927							1.80957	5.3226	1.8024	1.22085	1.80175	7.22341		1.8026	32.5505	1.8023	-30.4763	1.8018	69.8998	1.8019	8.87378	1.8017	8.87378
1.86369	-9.35032	3.73007	2.78819	4.82944	21.2961	6.83197	14.7266							1.81079	5.85616	1.8036	0.78734	1.80297	8.32388		1.8038	12.8755	1.8035	-39.1467	1.803	92.9096	1.8031	-0.13006	1.803	14.2094
1.86491	-8.75007	3.73129	2.95493	4.83005	22.0964	6.83258	14.9934							1.81201	5.78947	1.8048	0.72064	1.80419	9.29096		1.805	0.87037	1.8048	-30.1429	1.8043	128.925	1.8044	-7.13305	1.8042	-5.46567
1.86613	-8.54998	3.73251	3.65523	4.83066	23.397	6.8332	15.7604							1.81323	7.09002	1.8061	1.08746	1.80542	11.3585		1.8062	-4.46524	1.806	-14.136	1.8055	174.278	1.8056	-10.4678	1.8054	-0.79701
1.86735	-8.41659	3.73373	3.25505	4.83127	23.6638	6.83381	16.8942							1.81445	8.09045	1.8073	0.58725	1.80664	11.692		1.8074	-3.13134	1.8072	8.5403	1.8067	211.627	1.8068	-9.80085	1.8066	-3.79829
1.86857	-7.31612	3.73495	3.72192	4.83188	25.6313	6.83442	17.5612							1.81567	8.72405	1.8085	0.88738	1.80786	13.3594		1.8087	-0.46354	1.8084	24.8806	1.8079	306	1.808	-33.1441	1.8078	-20.1386
1.86979	-6.34904	3.73617	3.52184	4.83249	28.199	6.83503	18.1281							1.81689	7.85702	1.8097	1.05412	1.80908	14.4932		1.8099	-12.8021	1.8096	36.8857	1.8091	566.111	1.8092	-37.4793	1.8091	-30.8098
1.87102	-6.68252	3.73739	3.68857	4.8331	29.9331	6.83564	19.9288							1.81811	7.99041	1.8109	1.12081	1.8103	16.2273		1.8111	-26.1412	1.8109	44.5557	1.8104	934.602	1.8105	-32.4772	1.8103	-45.4827
1.87224	-6.71587	3.73861	4.18879	4.83371	32.3341	6.83625	20.8626							1.81933	8.1238	1.8122	0.88738	1.81152	17.4945		1.8123	-40.1471	1.8121	38.2196	1.8116	409.045	1.8117	-21.806	1.8115	-35.145
1.87346	-7.41616	3.73983	3.42179	4.83433	34.5684	6.83686	22.2632							1.82055	8.89079	1.8134	1.15416	1.81274	20.1956		1.8136	-37.8128	1.8133	22.5463	1.8128	-126.184	1.8129	-4.46524	1.8127	-21.139
1.87468	-7.28277	3.74105	4.02205	4.83494	35.8023	6.83747	24.6308							1.82177	10.5248	1.8146	1.12081	1.81396	24.9643		1.8148	-41.1476	1.8145	10.8746	1.814	-487.338	1.8141	24.8806	1.814	-3.13134
1.8759	-7.28277	3.74227	3.85531	4.83555	37.2029	6.83808	26.3983							1.82299	10.258	1.8158	1.15416	1.81518	33.2679		1.816	-25.4742	1.8157	10.5412	1.8152	-465.329	1.8153	31.8836	1.8152	18.2111
1.87712	-7.41616	3.74349	3.92201	4.83616	38.8369	6.83869	27.1986							1.82422	11.0917	1.817	0.85403	1.8164	50.3085		1.8172	-7.46652	1.817	3.20469	1.8165	-166.534	1.8166	36.5523	1.8164	34.8849
1.87834	-6.48243	3.74471	4.42222	4.83677	39.4372	6.8393	30.5							1.82544	12.2256	1.8183	1.08746	1.81762	70.3837		1.8184	11.8751	1.8182	0.53689	1.8177	-122.516	1.8178	35.5518	1.8176	36.2188
1.87956	-6.1823	3.74594	4.18879	4.83738	40.7044	6.83991	38.6702							1.82666	13.226	1.8195	1.35424	1.81884	91.2259		1.8197	35.5518	1.8194	-6.79957	1.8189	-85.4998	1.819	24.5471	1.8188	38.8866
1.88078	-6.1823	3.74716	4.52226	4.83799	42.8386	6.84052	44.606							1.82788	14.8267	1.8207	1.68772	1.82006	69.0831		1.8209	33.551	1.8206	-2.79787	1.8201	-37.8128	1.8202	13.8759	1.8201	40.554
1.882	-5.98222	3.74838	4.02205	4.8386	44.8728	6.84113	49.7749							1.8291	15.5937	1.8219	1.28755	1.82128	61.7467		1.8221	32.5505	1.8218	-25.8077	1.8213	14.5429	1.8215	6.20597	1.8213	14.5429
1.88322	-4.8484	3.7496	4.65565	4.83921	48.0075	6.84174	54.7437							1.83032	15.5937	1.8231	1.72107	1.82251	7.59024		1.8233	20.8789	1.8231	-40.1471	1.8226	59.2286	1.8227	1.53732	1.8225	7.2064
1.88444	-4.04806	3.75082	4.45557	4.83982	51.9758	6.84235	58.7454							1.83154	16.3606	1.8244	1.68772	1.82373	-39.7966		1.8245	-0.46354	1.8243	-32.4772	1.8238	98.9122	1.8239	-3.46482	1.8237	5.20555
1.88566	-4.64832	3.75204	4.72235	4.84043	57.078	6.84296	62.2802							1.83276	18.028	1.8256	2.12124	1.82495	-42.0976		1.8258	-12.4687	1.8255	-15.8034	1.825	200.956	1.8251	-4.79872	1.8249	0.53689
1.88688	-4.58162	3.75326	4.72235	4.84104	62.2135	6.84357	64.7813							1.83398	20.5624	1.8268	1.62102	1.82617	-29.1921		1.827	-5.46567	1.8267	0.87037	1.8262	307.001	1.8263	-10.4678	1.8262	6.87293
1.88811	-4.98179	3.75448	4.22213	4.84165	69.5166	6.84418	62.4803							1.8352	22.6633	1.828	2.32132	1.82739	-1.64704		1.8282	-11.1348	1.8279	19.545	1.8274	403.709	1.8276	-24.1403	1.8274	-7.46652
1.88933	-4.34819	3.7557	4.58896	4.84226	76.0861	6.84479	59.6458							1.83642	25.0644	1.8292	1.9545	1.82861	-7.68294		1.8294	-15.4699	1.8292	35.8853	1.8287	133.927	1.8288	-43.4819	1.8286	-19.1382
1.89055	-4.24815	3.75692	4.65565	4.84287	81.8219	6.84541	56.8112							1.83764	25.9981	1.8305	1.52098	1.82983	-27.8249		1.8306	-15.8034	1.8304	35.2184	1.8299	-45.8162	1.83	-38.4798	1.8298	-39.4802
		3.75814	5.18921	4.84348	88.3914	6.84602	56.211							1.83886	28.5325	1.8317	2.05454	1.83105	-17.087		1.8319	-29.4759	1.8316	27.2149	1.8311	-123.516	1.8312	-28.809	1.831	-37.8128
		3.75936	5.85616	4.84409	94.7274	6.84663	60.3794							1.84008	31.3337	1.8329	2.75484	1.83227	0.38716		1.8331	-41.481	1.8328	34.2179	1.8323	-237.898	1.8324	-13.8026	1.8323	-26.8081
		3.76058	5.55604	4.8447	106.232	6.84724	70.7505							1.8413	34.7018	1.8341	2.6548	1.83349	15.2268		1.8343	-39.8137	1.834	18.5446	1.8335	-274.247	1.8337	15.2098	1.8335	-9.1339
		3.7618	5.92286	4.84531	115.77	6.84785	87.2575							1.84253	39.137	1.8354	2.98827	1.83471	26.0314		1.8355	-25.4742	1.8353	4.5386	1.8348	-393.298	1.8349	26.548	1.8347	10.2077
		3.76303	5.02248	4.84592	126.041	6.84846	108.133							1.84375	43.9057	1.8366	2.38802	1.83593	45.0729		1.8367	-6.4661	1.8365	4.87207	1.836	-296.923	1.8361	33.2175	1.8359	27.2149
		3.76425	5.98955	4.84654	138.079	6.84907	130.776							1.84497	50.1084	1.8378	2.38802	1.83715	42.2383		1.838	6.53945	1.8377	0.87037	1.8372	-342.943	1.8373	38.5531	1.8371	40.2205
		3.76547	6.15629	4.84715	142.614	6.84968	162.123							1.84619	57.0113	1.839	3.05497	1.83837	30.4		1.8392	35.2184	1.8389	-1.46396	1.8384	-291.254	1.8385	36.8857	1.8384	39.5535
		3.76669	7.09002	4.84776	118.804	6.85029	203.707							1.84741	65.5149	1.8402	3.22171	1.8396	27.332		1.8404	43.8887	1.8402	3.53817	1.8397	-213.221	1.8398	20.8789	1.8396	41.5544
		3.76791	8.02376	4.84837	73.9519	6.8509	210.51							1.84863	73.9852	1.8415	3.2884	1.84082	29.0661		1.8416	53.5595	1.8414	-9.80085	1.8409	-126.517	1.841	11.2081	1.8408	19.545
		3.76913	7.65693	4.84898	46.1067	6.85151	152.852							1.84985	94.594	1.8427	3.22171	1.84204	33.9015		1.8428	56.2273	1.8426	-30.4763	1.8421	-89.168	1.8422	2.20427	1.842	8.87378
		3.77035	6.62316	4.84959	41.1712	6.85212	91.8595							1.85107	115.436	1.8439	3.3551	1.84326	34.6684		1.8441	47.8904	1.8438	-33.4776	1.8433	-104.841	1.8434	-0.13006	1.8432	-0.79701
		3.77157	7.59024	4.8502	29.7664	6.85273	47.9074							1.85229	118.471	1.8451	3.45514	1.84448	-1.21352		1.8453	47.8904	1.845	-29.4759	1.8445	-74.8286	1.8446	-3.46482	1.8445	-4.46524
		3.77279	8.52397	4.85081	-0.78	6.85334	39.7373							1.85351	62.3803	1.8463	3.78862	1.8457	-26.7244		1.8465	59.8955	1.8463	-15.4699	1.8458	-58.8218	1.8459	-11.1348	1.8457	-5.46567
		3.77401	8.79075	4.85142	-41.0305	6.85395	23.9305							1.85473	-29.8257	1.8476	4.35552	1.84692	-24.0233		1.8477	75.2354	1.8475	7.2064	1.847	-61.4896	1.8471	-9.46738	1.8469	-9.1339
		3.77523	9.09088	4.85203	-63.7402	6.85456	-22.656							1.85595	-62.5397	1.8488	3.9887	1.84814	-15.3862		1.849	96.9113	1.8487	25.2141	1.8482	-72.4943	1.8483	-38.4798	1.8481	-7.46652
		3.77645	7.3568	4.85264	-70.5764	6.85517	-74.945							1.85717	-16.2199	1.85	3.82196	1.84936	-0.44652		1.8502	140.263	1.8499	33.8845	1.8494	-65.8247	1.8495	-42.8149	1.8494	-35.4785
		3.77767	8.42393	4.85325	-56.237	6.85578	-80.3473							1.85839	-52.1352	1.8512	5.15587	1.85058	10.058		1.8514	205.291	1.8511	48.5574	1.8506	-46.8166	1.8507	-36.8124	1.8506	-37.8128
		3.77889	9.35766	4.85386	-30.8595	6.85639	-64.7406							1.85962	-50.3011	1.8524	5.3226	1.8518	10.8917		1.8526	305	1.8524	49.2243	1.8519	-27.4751	1.852	-26.8081	1.8518	-21.139
		3.78012	9.79118	4.85447	-11.3512	6.857	-34.3943							1.86084	-37.4623	1.8537	5.12252	1.85302	10.4248		1.8538	567.112	1.8536	21.5459	1.8531	1.87079	1.8532	-3.13134	1.853	-17.8043
		3.78134	10.4581	4.85508	5.28926	6.85762	-17.9873							1.86206	-26.1908	1.8549	5.78947	1.85424	12.459		1.8551	601.46	1.8548	12.8755	1.8543	26.8815	1.8544	22.2128	1.8542	3.20469
		3.78256	11.1251	4.85569	12.8258	6.85823	-18.2541							1.86328	-10.6842	1.8561	6.32303	1.85546	14.9601		1.8563	366.026	1.856	2.20427	1.8555	33.8845	1.8556	28.5488	1.8555	19.8785
		3.78378	12.0922	4.8563	7.32346	6.85884	-30.0258							1.8645	25.031	1.8573	7.32346	1.85668	14.5932		1.8575	221.965	1.8572	-1.79744	1.8567	34.8849	1.8569	38.2196	1.8567	34.2179
		3.785	12.7591	4.85691	3.85531	6.85945	-25.7573							1.86572	78.1537	1.8585	7.09002	1.8579	17.9947		1.8587	-58.1548	1.8585	-5.79915	1.858	32.884	1.8581	37.8862	1.8579	35.2184
		3.78622	13.4594	4.85752	4.08874	6.86006	-5.34862							1.86694	103.098	1.8598	7.19007	1.85913	21.2294		1.8599	-173.871	1.8597	3.20469	1.8592	10.5412	1.8593	21.5459	1.8591	41.8879
		3.78744	13.0592	4.85813	8.72405	6.86067	17.6612							1.86816	75.9527	1.861	7.92371	1.86035	5.42265		1.8612	-218.89	1.8609	-3.13134	1.8604	5.53902	1.8605	5.20555	1.8603	23.5467
		3.78866	13.6595	4.85875	14.8267	6.86128	13.9263							1.86938	39.5038	1.8622	8.62401	1.86157	-8.58333		1.8624	-130.852	1.8621	-23.4733	1.8616	1.53732	1.8617	1.20384	1.8616	11.5416
		3.78988	14.5932	4.85936	14.6266	6.86189	-14.019							1.8706	-10.851	1.8634	9.19092	1.86279	-12.6184		1.8636	-100.506	1.8633	-31.8102	1.8628	3.87165	1.863	-4.46524	1.8628	6.20597
		3.7911	15.3269	4.85997	11.1584	6.8625	-12.0181							1.87182	-35.5615	1.8646	9.82452	1.86401	-5.84883		1.8648	-83.8324	1.8646	-33.1441	1.8641	-7.13305	1.8642	-7.46652	1.864	6.87293
		3.79232	17.6278	4.86058	-5.88218	6.86311	19.2619							1.87304	12.1922	1.8659	10.8917	1.86523	-0.51322		1.866	-44.1488	1.8658	-12.4687	1.8653	5.8725	1.8654	-11.8017	1.8652	-5.46567
		3.79354	18.9617	4.86119	-22.4893	6.86372	41.6381							1.87426	32.0673	1.8671	11.2918	1.86645	2.85488		1.8673	20.8789	1.867	-3.13134	1.8665	-18.1377	1.8666	-7.46652	1.8664	-3.79829
		3.79476	20.9626	4.8618	-7.34947	6.86433	30.9335							1.87548	3.02162	1.8683	11.5919	1.86767	5.02248		1.8685	31.5501	1.8682	20.5454	1.8677	-37.1459	1.8678	-28.142	1.8677	-7.46652
		3.79598	21.5295	4.86241	20.329	6.86494	1.98785							1.87671	18.8617	1.8695	12.0922	1.86889	6.88994		1.8697	19.2115	1.8694	36.8857	1.8689	-39.1467	1.8691	-45.4827	1.8689	-26.8081
		3.79721	22.8301	4.86302	35.0686	6.86555	-12.1849							1.87793	13.5595	1.8708	11.8254	1.87011	7.4235		1.8709	77.9032	1.8707	41.5544	1.8702	-30.4763	1.8703	-40.8141	1.8701	-42.148
		3.79843	25.3311	4.86363	20.9626	6.86616	5.22256							1.87915	11.3252	1.872	15.1935	1.87133	-0.1464		1.8721	31.5501	1.8719	37.2192	1.8714	-9.80085	1.8715	-26.8081	1.8713	-32.1437
		3.79965	27.4987	4.86424	-10.1507	6.86677	34.0015							1.88037	12.2256	1.8732	16.494	1.87255	-42.131		1.8734	45.5561	1.8731	26.8815	1.8726	13.8759	1.8727	-18.1377	1.8725	-19.8051
		3.80087	30.5	4.86485	-26.7244	6.86738	44.2392							1.88159	9.99126	1.8744	17.2944	1.87377	-86.3498		1.8746	62.5633	1.8743	-0.13006	1.8738	24.8806	1.8739	11.5416	1.8738	-9.46738
		3.80209	33.2345	4.86546	-13.7856	6.86799	28.5325							1.88281	9.99126	1.8756	19.0951	1.875	-105.225		1.8758	75.2354	1.8756	2.20427	1.8751	32.5505	1.8752	20.5454	1.875	17.2107
		3.80331	36.069	4.86607	17.6612	6.8686	12.8925							1.88403	8.49062	1.8769	21.0627	1.87622	-131.369		1.877	78.2367	1.8768	9.20725	1.8763	39.2201	1.8764	30.2162	1.8762	33.2175
		3.80453	39.8373	4.86668	38.5368	6.86921	7.65693							1.88525	10.4248	1.8781	23.4637	1.87744	-125.633		1.8782	52.5591	1.878	-0.79701	1.8775	42.5548	1.8776	35.8853	1.8774	37.2192
		3.80575	44.6727	4.86729	35.1353	6.86983	5.15587							1.88647	8.99083	1.8793	26.4983	1.87866	-61.5726		1.8795	25.5476	1.8792	-1.46396	1.8787	24.2137	1.8788	30.2162	1.8786	38.2196
		3.80697	51.4423	4.8679	18.3949	6.87044	-4.18145							1.88769	6.85659	1.8805	30.5334	1.87988	34.3683		1.8807	-24.4738	1.8804	6.20597	1.8799	16.5437	1.88	14.5429	1.8799	30.8832
		3.80819	59.0122	4.86851	8.49062	6.87105	-18.821							1.88891	3.68857	1.8817	32.5009	1.8811	43.3388		1.8819	-83.4989	1.8817	-21.806	1.8812	10.2077	1.8813	6.53945	1.8811	16.8772
		3.80941	68.4829	4.86912	10.158	6.87166	-27.2246							1.89013	-0.61326	1.883	37.2029	1.88232	-21.989		1.8831	-296.923	1.8829	-42.4815	1.8824	5.8725	1.8825	-1.13049	1.8823	8.20683
		3.81063	80.9882	4.86973	11.5586	6.87227	-31.6265							1.89135	-2.14725	1.8842	43.1721	1.88354	-60.0053		1.8844	-465.662	1.8841	-67.4921	1.8836	5.20555	1.8837	-5.1322	1.8835	7.87335
		3.81185	101.063	4.87034	5.25591	6.87288	-33.4606							1.89257	-3.5812	1.8854	50.1417	1.88476	-36.8621		1.8856	-509.347	1.8853	-24.1403	1.8848	16.2102	1.8849	-1.79744	1.8848	-4.79872
		3.81307	121.239	4.87096	-4.9151	6.87349	-37.9292							1.8938	-4.34819	1.8866	57.5449	1.88598	8.42393		1.8868	-516.017	1.8865	-5.79915	1.886	-17.4708	1.8861	-8.46695	1.886	-2.79787
		3.81429	107.9	4.87157	-8.41659	6.8741	-39.0296							1.89502	-4.41488	1.8878	68.4829	1.8872	10.4915		1.888	-160.198	1.8878	16.2102	1.8873	-35.145	1.8874	-4.79872	1.8872	-6.4661
		3.81552	18.0614	4.87218	-4.71501	6.87471	-33.8608							1.89624	-5.44866	1.8891	83.7561	1.88842	-28.7252		1.8892	-56.4874	1.889	28.5488	1.8885	-40.1471	1.8886	-39.4802	1.8884	-14.803
		3.81674	10.0913	4.87279	-4.04806	6.87532	-22.4559							1.89746	-7.6496	1.8903	92.1596	1.88964	-43.2314		1.8905	-101.173	1.8902	39.5535	1.8897	-36.8124	1.8898	-55.487	1.8896	-38.1463
		3.81796	8.25719	4.8734	-7.38282	6.87593	-7.88303							1.89868	-9.98393	1.8915	60.6129	1.89086	-15.553		1.8917	-42.4815	1.8914	39.2201	1.8909	-18.8047	1.891	-33.4776	1.8909	-40.1471
		3.81918	-18.6876	4.87401	-11.5513	6.87654	3.25505							1.8999	-11.5179	1.8927	17.9947	1.89209	15.2268		1.8929	-51.8188	1.8926	35.5518	1.8921	-1.46396	1.8923	-18.4712	1.8921	-27.1416
		3.8204	-21.7223	4.87462	-13.8856	6.87715	9.5244							1.90112	-10.5842	1.8939	-39.2297	1.89331	4.08874		1.8941	-92.5028	1.8939	20.212	1.8934	23.5467	1.8935	-1.13049	1.8933	-13.4691
		3.82162	-21.9224	4.87523	-13.5855	6.87776	12.559							1.90234	-12.9852	1.8952	-83.582	1.89453	-27.258		1.8953	-48.8175	1.8951	10.8746	1.8946	40.554	1.8947	25.2141	1.8945	-0.79701
		3.82284	-21.9557	4.87584	-14.2191	6.87837	12.0255							1.90356	-15.9865	1.8964	-68.709	1.89575	-29.9591		1.8966	16.2102	1.8963	9.20725	1.8958	46.89	1.8959	38.2196	1.8957	22.8798
		3.82406	0.22043	4.87645	-19.3546	6.87898	10.1913							1.90478	-22.8227	1.8976	-15.653	1.89697	-5.68209		1.8978	-28.142	1.8975	4.87207	1.897	47.8904	1.8971	50.5582	1.897	32.2171
		3.82528	17.6612	4.87706	-25.7573	6.87959	8.42393							1.906	-27.1579	1.8988	8.49062	1.89819	12.6591		1.899	7.2064	1.8987	-6.79957	1.8982	27.8819	1.8984	53.5595	1.8982	37.2192
		3.8265	21.963	4.87767	-27.6915	6.8802	3.45514							1.90722	-0.1464	1.9	-6.28235	1.89941	-0.57991		1.9002	26.8815	1.9	-5.46567	1.8995	14.5429	1.8996	34.5514	1.8994	36.5523
		3.82772	8.89079	4.87828	-24.957	6.88081	-1.28021							1.90844	-7.51621	1.9013	-18.0207	1.90063	-23.4897		1.9014	27.5484	1.9012	-7.8	1.9007	7.2064	1.9008	26.2145	1.9006	11.8751
		3.82894	-0.17974	4.87889	-19.5547	6.88142	-3.81463							1.90966	-9.55041	1.9025	-16.8535	1.90185	-20.2883		1.9027	53.226	1.9024	-37.8128	1.9019	6.87293	1.902	26.8815	1.9018	8.20683
		3.83016	2.82154	4.8795	-13.0185	6.88204	-2.58077							1.91088	-5.21523	1.9037	2.38802	1.90307	1.82111		1.9039	37.8862	1.9036	-40.4806	1.9031	-1.79744	1.9032	24.2137	1.9031	-5.79915
		3.83138	-1.64704	4.88011	-6.98265	6.88265	-4.2148							1.91211	-2.8809	1.9049	42.3384	1.90429	12.2922		1.9051	25.881	1.9048	-24.8072	1.9043	-7.46652	1.9045	15.8768	1.9043	2.20427
		3.83261	-15.7197	4.88072	-1.74708	6.88326	-6.1823							1.91333	-5.08184	1.9062	83.8894	1.90551	-2.1806		1.9063	12.8755	1.9061	-11.1348	1.9056	-8.13348	1.9057	22.8798	1.9055	-5.46567
		3.83383	7.25676	4.88133	1.38759	6.88387	-4.68166							1.91455	-9.48371	1.9074	91.5594	1.90673	-17.6539		1.9075	-3.13134	1.9073	8.87378	1.9068	-22.4729	1.9069	34.8849	1.9067	-6.13262
		3.83505	8.69071	4.88194	2.38802	6.88448	-2.64746							1.91577	-14.2191	1.9086	34.7685	1.90795	-12.1182		1.9088	-4.79872	1.9085	27.5484	1.908	-45.4827	1.9081	29.2158	1.9079	-6.13262
		3.83627	-1.08013	4.88255	1.35424	6.88509	10.1247							1.91699	-12.4516	1.9098	5.05582	1.90918	4.25548		1.91	-15.4699	1.9097	42.5548	1.9092	-28.809	1.9093	44.8891	1.9092	-23.8068
		3.83749	16.1272	4.88317	0.75399	6.8857	36.5359							1.91821	-9.15024	1.911	-18.2875	1.91039	9.39101		1.9112	7.87335	1.911	38.5531	1.9105	-17.8043	1.9106	73.2346	1.9104	-37.4793
		3.83871	20.4957	4.88378	-1.84712	6.88631	65.6483							1.91943	-6.98265	1.9123	-14.1857	1.91162	-4.01471		1.9124	-25.8077	1.9122	34.5514	1.9117	-9.46738	1.9118	119.921	1.9116	-31.8102
		3.83993	8.35723	4.88439	-7.11604	6.88692	55.2439							1.92065	-6.9493	1.9135	17.4611	1.91284	-15.5863		1.9136	-28.142	1.9134	24.2137	1.9129	18.8781	1.913	215.629	1.9128	-17.4708
		3.84115	9.62444	4.885	-11.5846	6.88753	-10.8843							1.92187	-6.58248	1.9147	22.63	1.91406	-11.1177		1.9149	-27.8085	1.9146	8.5403	1.9141	31.5501	1.9142	357.356	1.914	-1.79744
		3.84237	1.55433	4.88561	-10.2841	6.88814	-102.423							1.92309	-4.2148	1.9159	8.72405	1.91528	1.92115		1.9161	-13.1356	1.9158	12.2085	1.9153	44.2222	1.9154	549.104	1.9153	25.2141
		3.84359	1.3209	4.88622	-7.84968	6.88875	-156.647							1.92431	-5.6154	1.9171	6.48977	1.9165	4.92243		1.9173	-5.1322	1.9171	-4.46524	1.9166	43.5552	1.9167	744.854	1.9165	34.8849
		3.84481	3.18836	4.88683	-3.98137	6.88936	-188.46							1.92553	-4.81505	1.9184	4.08874	1.91772	-4.2148		1.9185	23.2132	1.9183	-6.79957	1.9178	40.554	1.9179	747.856	1.9177	38.5531
		3.84603	4.0554	4.88744	-0.17974	6.88997	-189.494							1.92675	-4.1481	1.9196	0.98742	1.91894	-12.6517		1.9198	40.2205	1.9195	-8.46695	1.919	18.8781	1.9191	59.5621	1.9189	42.2213
		3.84725	6.48977	4.88805	2.0212	6.89058	-169.852							1.92797	-8.95015	1.9208	3.68857	1.92016	-6.64917		1.921	48.5574	1.9207	-4.13177	1.9202	7.2064	1.9203	-371.955	1.9202	27.5484
		3.84847	7.02333	4.88866	4.22213	6.89119	-139.939							1.9292	-37.0955	1.922	0.45386	1.92138	3.38845		1.9222	52.8925	1.9219	-19.4716	1.9214	3.87165	1.9215	-485.003	1.9214	13.209
		3.8497	6.22299	4.88927	4.7557	6.8918	-100.689							1.93042	-59.9386	1.9232	1.55433	1.9226	4.78904		1.9234	25.5476	1.9232	-35.812	1.9227	-5.46567	1.9228	-425.645	1.9226	5.20555
		3.85092	3.92201	4.88988	3.78862	6.89241	-55.9702							1.93164	-71.7769	1.9245	0.98742	1.92382	-2.58077		1.9246	18.8781	1.9244	-20.8056	1.9239	-4.46524	1.924	-225.226	1.9238	0.20341
		3.85214	2.62145	4.89049	2.42137	6.89302	-31.0929							1.93286	-70.5764	1.9257	0.92073	1.92504	-7.61625		1.9259	8.20683	1.9256	-22.4729	1.9251	-7.46652	1.9252	-136.188	1.925	-13.1356
		3.85336	-1.34691	4.8911	-0.04635	6.89363	-20.4551							1.93408	-56.4371	1.9269	0.22043	1.92627	-2.8142		1.9271	4.20512	1.9268	-4.13177	1.9263	0.87037	1.9264	-91.8358	1.9263	-5.46567
		3.85458	-7.11604	4.89171	-4.28149	6.89425	-20.0549							1.9353	-44.0651	1.9281	0.45386	1.92748	4.25548		1.9283	6.87293	1.928	14.8763	1.9275	-31.8102	1.9277	-61.4896	1.9275	-5.46567
		3.8558	-11.718	4.89232	-0.61326	6.89486	-25.9907							1.93652	-40.0301	1.9293	-0.67996	1.92871	4.18879		1.9295	-1.13049	1.9293	30.8832	1.9288	-31.1433	1.9289	-36.8124	1.9287	-24.8072
		3.85702	-14.6859	4.89293	10.925	6.89547	-32.2934							1.93774	-36.1618	1.9306	-1.24687	1.92993	-3.44781		1.9307	1.20384	1.9305	41.5544	1.93	-29.4759	1.9301	5.53902	1.9299	-41.481
		3.85824	-14.019	4.89354	24.264	6.89608	-36.5619							1.93896	-35.1947	1.9318	-1.01343	1.93115	-6.38239		1.932	-26.1412	1.9317	40.2205	1.9312	-12.8021	1.9313	70.5668	1.9311	-46.1497
		3.85946	-17.6872	4.89415	18.3615	6.89669	-38.0292							1.94018	-34.8612	1.933	-0.21309	1.93237	-2.64746		1.9332	-38.8132	1.9329	34.2179	1.9324	8.5403	1.9325	141.597	1.9324	-24.1403
		3.86068	-21.6556	4.89476	-7.04934	6.8973	-35.5949							1.9414	-34.6278	1.9342	0.22043	1.93359	2.22128		1.9344	-35.812	1.9341	19.2115	1.9336	23.5467	1.9338	259.647	1.9336	-10.8013
		3.8619	-21.4221	4.89538	-42.0643	6.89791	-31.7265							1.94262	-31.1596	1.9354	-0.34648	1.93481	0.98742		1.9356	-17.8043	1.9354	0.87037	1.9349	34.8849	1.935	402.041	1.9348	10.5412
		3.86312	-12.0181	4.89599	-90.6517	6.89852	-28.4585							1.94384	-28.5585	1.9367	-1.08013	1.93603	-4.28149		1.9368	-3.13134	1.9366	-0.79701	1.9361	40.554	1.9362	433.388	1.936	25.5476
		3.86434	2.78819	4.8966	-109.993	6.89913	-27.1913							1.94506	-24.5568	1.9379	-0.74665	1.93725	-5.91552		1.9381	20.5454	1.9378	-4.46524	1.9373	35.8853	1.9374	208.292	1.9372	30.5497
		3.86556	1.75441	4.89721	-110.594	6.89974	-25.057							1.94629	-20.8886	1.9391	-1.01343	1.93847	-1.94716		1.9393	40.8874	1.939	-6.79957	1.9385	20.8789	1.9386	-1.46396	1.9385	35.2184
		3.86678	-1.61369	4.89782	-97.5546	6.90035	-23.3563							1.94751	-19.8215	1.9403	-1.18017	1.93969	2.12124		1.9405	44.5557	1.9402	6.53945	1.9397	13.209	1.9399	-230.228	1.9397	39.5535
		3.86801	-6.21565	4.89843	-86.8167	6.90096	-23.9566							1.94873	-18.8544	1.9416	-1.78043	1.94091	1.92115		1.9417	45.2226	1.9415	-16.4704	1.941	3.53817	1.9411	-498.009	1.9409	15.8768
		3.86923	-8.3499	4.89904	-78.5465	6.90157	-24.19							1.94995	-20.0549	1.9428	-6.71587	1.94213	-3.28107		1.9429	40.554	1.9427	-37.8128	1.9422	3.20469	1.9423	-462.661	1.9421	8.87378
		3.87045	-4.54827	4.89965	-64.107	6.90218	-23.6231							1.95117	-19.8548	1.944	-6.8826	1.94335	-3.64789		1.9442	21.5459	1.9439	-36.4789	1.9434	-4.46524	1.9435	-514.683	1.9433	9.54073
		3.87167	1.18751	4.90026	-42.0976	6.90279	-22.3892							1.95239	-17.4871	1.9452	4.15544	1.94457	0.12038		1.9454	8.87378	1.9451	-23.8068	1.9446	-0.13006	1.9447	-326.936	1.9446	-1.46396
		3.87289	3.05497	4.90087	-27.9916	6.9034	-20.255							1.95361	-16.2199	1.9464	1.15416	1.9458	3.15501		1.9466	8.5403	1.9464	-11.1348	1.9459	-1.79744	1.946	-187.877	1.9458	-10.4678
		3.87411	3.92201	4.90148	-29.7924	6.90401	-19.4546							1.95483	-14.5859	1.9477	-0.94674	1.94702	1.58768		1.9478	1.20384	1.9476	7.87335	1.9471	-16.1369	1.9472	-111.511	1.947	-2.79787
		3.87533	3.32175	4.90209	-39.73	6.90462	-19.8881							1.95605	-13.7856	1.9489	-3.11433	1.94824	-1.91382		1.949	2.87122	1.9488	28.8823	1.9483	-38.1463	1.9484	-126.517	1.9482	-8.46695
		3.87655	2.88823	4.9027	-49.6675	6.90523	-19.588							1.95727	-12.8852	1.9501	-4.41488	1.94946	-2.31399		1.9503	-3.79829	1.95	36.8857	1.9495	-39.1467	1.9496	-129.519	1.9494	-35.145
		3.87777	3.45514	4.90331	-51.8685	6.90584	-20.6885							1.95849	-10.3174	1.9513	-10.7176	1.95068	0.22043		1.9515	-3.46482	1.9512	47.2235	1.9507	-20.8056	1.9508	-98.1719	1.9507	-39.1467
		3.87899	3.22171	4.90392	-47.6333	6.90646	-22.7227							1.95971	-10.084	1.9525	-11.6846	1.9519	2.0212		1.9527	-36.1454	1.9525	40.2205	1.952	-8.13348	1.9521	-61.823	1.9519	-33.4776
		3.88021	4.0554	4.90453	-44.4653	6.90707	-22.5226							1.96093	-12.0848	1.9538	-11.2178	1.95312	0.58725		1.9539	-41.1476	1.9537	17.8776	1.9532	17.8776	1.9533	-35.4785	1.9531	-13.4691
		3.88143	2.82154	4.90514	-45.7325	6.90768	-20.5218							1.96215	-11.1511	1.955	-7.41616	1.95434	-2.68081		1.9552	-28.4755	1.9549	3.53817	1.9544	36.5523	1.9545	-10.4678	1.9543	5.20555
		3.88265	8.65736	4.90575	-45.5324	6.90829	-18.5209							1.96337	-9.91723	1.9562	-4.44823	1.95556	-3.11433		1.9564	-13.1356	1.9561	4.87207	1.9556	38.8866	1.9557	8.87378	1.9556	24.5471
		3.88387	42.305	4.90636	-40.4303	6.9089	-16.3533							1.9646	-8.81676	1.9574	-4.01471	1.95678	-1.18017		1.9576	9.20725	1.9573	0.20341	1.9568	46.223	1.9569	11.5416	1.9568	30.8832
		3.8851	31.4004	4.90697	-33.4606	6.90951	-13.6522							1.96582	-7.51621	1.9586	-0.54657	1.958	-0.0797		1.9588	22.2128	1.9586	-3.13134	1.9581	30.5497	1.9582	18.8781	1.958	36.8857
		3.88632	-42.231	4.90759	-28.025	6.91012	-12.0181							1.96704	-7.81634	1.9599	-0.27979	1.95922	-0.81335		1.96	34.8849	1.9598	-3.46482	1.9593	35.5518	1.9594	2.20427	1.9592	35.5518
		3.88754	-115.796	4.9082	-27.258	6.91073	-10.184							1.96826	-6.84926	1.9611	-0.37983	1.96044	-2.51407		1.9613	45.5561	1.961	2.20427	1.9605	11.5416	1.9606	3.87165	1.9604	17.8776
		3.88876	-120.631	4.90881	-29.0254	6.91134	-8.68337							1.96948	-6.61582	1.9623	-1.64704	1.96167	-2.14725		1.9625	43.8887	1.9622	-30.4763	1.9617	6.53945	1.9618	-3.46482	1.9617	10.2077
		3.88998	-84.2489	4.90942	-26.3242	6.91195	-9.51706							1.9707	-6.1823	1.9635	-4.61497	1.96289	0.45386		1.9637	28.2154	1.9634	-30.1429	1.9629	-1.79744	1.9631	-3.46482	1.9629	2.53774
		3.8912	-64.207	4.91003	-23.0562	6.91256	-10.4174							1.97192	-6.04891	1.9647	-8.78341	1.96411	1.3209		1.9649	10.8746	1.9647	-30.1429	1.9642	-0.13006	1.9643	-12.4687	1.9641	1.20384
		3.89242	-38.2293	4.91064	-23.1229	6.91317	-11.9848							1.97314	-6.1823	1.966	-37.6957	1.96533	0.45386		1.9661	3.53817	1.9659	-12.4687	1.9654	-5.46567	1.9655	-10.4678	1.9653	-2.13092
		3.89364	-27.9583	4.91125	-24.3234	6.91378	-14.2191							1.97436	-5.94887	1.9672	-100.723	1.96655	-1.71373		1.9674	3.87165	1.9671	4.87207	1.9666	-14.4695	1.9667	-0.46354	1.9665	-5.46567
		3.89486	-46.7663	4.91186	-23.6564	6.91439	-14.786							1.97558	-5.71544	1.9684	-101.423	1.96777	0.02034		1.9686	0.20341	1.9683	27.5484	1.9678	-37.4793	1.9679	-27.4751	1.9678	-7.13305
		3.89608	-44.3653	4.91247	-21.0887	6.915	-13.6855							1.9768	-4.28149	1.9696	-76.4123	1.96899	1.22085		1.9698	-1.46396	1.9695	33.551	1.969	-38.8132	1.9692	-36.8124	1.969	-34.4781
		3.8973	-31.193	4.91308	-18.6876	6.91561	-13.1186							1.97802	-5.24857	1.9708	-54.4696	1.97021	0.85403		1.971	-4.13177	1.9708	37.8862	1.9703	-27.4751	1.9704	-37.1459	1.9702	-44.1488
		3.89852	-27.0579	4.91369	-17.7873	6.91622	-11.8514							1.97924	-3.34776	1.9721	-41.7308	1.97143	-0.34648		1.9722	-27.4751	1.972	35.8853	1.9715	-13.1356	1.9716	-28.809	1.9714	-35.145
		3.89974	-21.022	4.9143	-19.0211	6.91683	-9.6838							1.98046	-4.58162	1.9733	-35.1947	1.97265	-1.4136		1.9735	-37.8128	1.9732	23.5467	1.9727	8.87378	1.9728	-9.80085	1.9726	-26.8081
		3.90096	-21.3554	4.91491	-18.054	6.91744	-9.31698							1.98169	-3.88132	1.9745	-29.2588	1.97387	-1.74708		1.9747	-33.1441	1.9744	7.2064	1.9739	31.8836	1.974	17.2107	1.9739	-4.79872
		3.90219	-20.7552	4.91552	-15.6197	6.91805	-8.3499							1.98291	-3.5145	1.9757	-25.1571	1.97509	-0.54657		1.9759	-21.139	1.9756	-2.13092	1.9752	35.8853	1.9753	31.8836	1.9751	17.2107
		3.90341	-22.0224	4.91613	-14.2191	6.91867	-7.28277							1.98413	-3.34776	1.977	-22.9561	1.97631	-0.74665		1.9771	5.8725	1.9769	1.53732	1.9764	44.2222	1.9765	38.5531	1.9763	33.2175
		3.90463	-22.4893	4.91674	-14.9194	6.91928	-8.14981							1.98535	-4.08141	1.9782	-21.2554	1.97753	-2.08056		1.9783	17.2107	1.9781	-3.13134	1.9776	44.5557	1.9777	44.8891	1.9775	37.8862
		3.90585	-21.3888	4.91735	-13.7856	6.91989	-8.81676							1.98657	-3.94802	1.9794	-23.6564	1.97876	-1.61369		1.9796	39.887	1.9793	-4.46524	1.9788	19.8785	1.9789	38.5531	1.9787	38.8866
		3.90707	-22.4559	4.91796	-13.9523	6.9205	-7.84968							1.98779	-3.74793	1.9806	-22.1891	1.97997	-1.58034		1.9808	39.5535	1.9805	-7.13305	1.98	13.5424	1.9801	15.8768	1.98	29.8827
		3.90829	-19.8881	4.91857	-13.3187	6.92111	-8.24985							1.98901	-3.48115	1.9818	-20.255	1.9812	-0.78		1.982	43.2218	1.9818	-25.4742	1.9813	2.87122	1.9814	8.87378	1.9812	17.5441
		3.90951	-19.1879	4.91918	-12.7851	6.92172	-8.31655							1.99023	-3.34776	1.9831	-17.187	1.98242	0.6206		1.9832	40.2205	1.983	-41.481	1.9825	-3.13134	1.9826	1.53732	1.9824	10.5412
		3.91073	-16.42	4.9198	-13.252	6.92233	-7.6496							1.99145	-3.18102	1.9843	-15.1195	1.98364	0.52055		1.9844	18.2111	1.9842	-29.8094	1.9837	-13.4691	1.9838	1.20384	1.9836	2.20427
		3.91195	-15.653	4.92041	-13.1853	6.92294	-7.71629							1.99267	-2.68081	1.9855	-13.9856	1.98486	0.08704		1.9857	7.2064	1.9854	-17.1373	1.9849	-6.4661	1.985	11.2081	1.9848	-3.13134
		3.91317	-14.8193	4.92102	-12.1182	6.92355	-7.51621							1.99389	-2.8809	1.9867	-13.252	1.98608	0.35382		1.9869	-0.79701	1.9866	-4.46524	1.9861	-5.79915	1.9862	-3.46482	1.9861	-3.46482
		3.91439	-14.3191	4.92163	-13.6522	6.92416	-6.51578							1.99511	-2.14725	1.9879	-12.7184	1.9873	0.72064		1.9881	-4.79872	1.9879	15.8768	1.9874	-25.4742	1.9875	-11.1348	1.9873	-6.79957
		3.91561	-13.2853	4.92224	-15.9865	6.92477	-6.48243							1.99633	-2.44738	1.9892	-12.0181	1.98852	0.75399		1.9893	-5.46567	1.9891	25.881	1.9886	-35.4785	1.9887	-36.8124	1.9885	-19.4716
				4.92285	-16.7535	6.92538	-6.9493							1.99755	-1.94716	1.9904	-13.0519	1.98974	-0.1464		1.9906	-1.46396	1.9903	32.2171	1.9898	-26.1412	1.9899	-42.148	1.9897	-39.1467
				4.92346	-16.4867	6.92599	-5.91552							1.99878	-1.81377	1.9916	-10.6175	1.99096	-0.7133		1.9918	-12.4687	1.9915	30.8832	1.991	-14.136	1.9911	-26.8081	1.991	-40.8141
				4.92407	-15.4863	6.9266	-6.01557							2	-1.4803	1.9928	-10.7509	1.99218	-0.51322		1.993	-35.145	1.9927	31.8836	1.9922	-3.13134	1.9923	-8.13348	1.9922	-27.1416
				4.92468	-14.1857	6.92721	-5.84883							2.00122	-1.78043	1.994	-8.31655	1.9934	-0.01301		1.9942	-34.1446	1.994	20.8789	1.9935	21.8793	1.9936	8.87378	1.9934	-13.1356
				4.92529	-12.4516	6.92782	-5.6154							2.00244	-2.1806	1.9953	-7.74964	1.99462	-0.7133		1.9954	-20.8056	1.9952	11.2081	1.9947	32.2171	1.9948	28.2154	1.9946	7.87335
				4.9259	-11.4846	6.92843	-5.98222							2.00366	-2.48073	1.9965	-10.7176	1.99584	-0.57991		1.9967	-8.13348	1.9964	1.53732	1.9959	36.5523	1.996	38.8866	1.9958	24.8806
				4.92651	-9.51706	6.92904	-6.14896							2.00488	-2.48073	1.9977	-11.718	1.99706	-0.78		1.9979	8.87378	1.9976	-1.13049	1.9971	37.5527	1.9972	48.5574	1.9971	32.5505
				4.92712	-9.05019	6.92965	-5.91552							2.0061	-2.41403	1.9989	-8.81676	1.99829	-1.04678		1.9991	28.5488	1.9988	-7.13305	1.9983	27.2149	1.9985	41.8879	1.9983	36.2188
				4.92773	-9.88388	6.93026	-5.64874							2.00732	-1.98051	2.0001	-8.11646	1.99951	-0.61326		2.0003	34.5514	2.0001	-12.8021	1.9996	11.2081	1.9997	21.5459	1.9995	33.551
				4.92834	-10.3174	6.93088	-5.51535							2.00854	-1.68038	2.0014	-6.98265	2.00073	-0.57991		2.0015	49.5578	2.0013	-8.80043	2.0008	24.2137	2.0009	11.8751	2.0007	10.8746
				4.92895	-8.61668	6.93149	-5.01514							2.00976	-1.38026	2.0026	-6.78256	2.00195	-0.37983		2.0028	41.8879	2.0025	-37.4793	2.002	-0.79701	2.0021	10.2077	2.0019	3.53817
				4.92956	-8.68337	6.9321	-5.21523							2.01098	-1.38026	2.0038	-6.38239	2.00317	0.12038		2.004	20.8789	2.0037	-37.1459	2.0032	-3.13134	2.0033	1.20384	2.0032	-6.79957
				4.93017	-8.24985	6.93271	-5.34862							2.0122	-0.64661	2.005	-5.74879	2.00439	0.48721		2.0052	12.8755	2.0049	-22.4729	2.0044	-6.79957	2.0046	-0.79701	2.0044	-6.79957
				4.93078	-7.68294	6.93332	-5.01514							2.01342	-0.88004	2.0062	-5.18188	2.00561	0.88738		2.0064	2.87122	2.0062	-14.4695	2.0057	-5.46567	2.0058	-5.46567	2.0056	-8.13348
				4.93139	-7.68294	6.93393	-4.94845							2.01464	-1.68038	2.0075	-5.68209	2.00683	0.65395		2.0076	-0.13006	2.0074	8.20683	2.0069	-21.806	2.007	-0.13006	2.0068	-7.8
				4.932	-6.74921	6.93454	-5.21523							2.01587	-0.91339	2.0087	-6.01557	2.00805	0.58725		2.0089	-5.1322	2.0086	25.5476	2.0081	-36.4789	2.0082	-31.1433	2.008	-13.1356
				4.93262	-6.14896	6.93515	-4.8484							2.01709	-1.14682	2.0099	-5.88218	2.00927	1.12081		2.0101	-9.1339	2.0098	35.2184	2.0093	-38.1463	2.0094	-32.8107	2.0093	-40.4806
				4.93323	-7.08269	6.93576	-4.81505							2.01831	-0.94674	2.0111	-5.24857	2.01049	0.98742		2.0113	-7.46652	2.0111	40.8874	2.0106	-27.1416	2.0107	-29.1424	2.0105	-45.1493
				4.93384	-7.68294	6.93637	-5.21523							2.01953	-1.64704	2.0124	-5.21523	2.01171	0.82068		2.0125	-31.4768	2.0123	36.5523	2.0118	-10.1343	2.0119	-13.4691	2.0117	-40.1471
				4.93445	-6.61582	6.93698	-4.94845							2.02075	-1.24687	2.0136	-3.78128	2.01293	-0.34648		2.0137	-34.4781	2.0135	18.5446	2.013	5.53902	2.0131	-7.13305	2.0129	-25.1407
				4.93506	-6.81591	6.93759	-5.28192							2.02197	-1.18017	2.0148	-4.8484	2.01415	-0.81335		2.015	-30.8098	2.0147	12.2085	2.0142	23.8802	2.0143	18.2111	2.0141	-4.79872
				4.93567	-7.14938	6.9382	-5.18188							2.02319	-1.58034	2.016	-5.01514	2.01538	-1.21352		2.0162	-22.1395	2.0159	4.87207	2.0154	35.5518	2.0155	32.5505	2.0154	19.2115
				4.93628	-6.9493	6.93881	-4.58162							2.02441	-0.94674	2.0172	-4.44823	2.0166	-2.28064		2.0174	4.5386	2.0172	-1.13049	2.0167	42.8883	2.0168	49.5578	2.0166	28.5488
				4.93689	-6.61582	6.93942	-4.31484							2.02563	-1.21352	2.0185	-3.38111	2.01782	-0.74665		2.0186	20.212	2.0184	-7.13305	2.0179	25.2141	2.018	42.8883	2.0178	34.8849
				4.9375	-7.11604	6.94003	-4.44823							2.02685	-0.88004	2.0197	-3.61454	2.01904	-0.78		2.0198	39.5535	2.0196	-4.79872	2.0191	21.2124	2.0192	19.2115	2.019	32.884
				4.93811	-7.31612	6.94064	-3.48115							2.02807	-0.44652	2.0209	-3.04763	2.02026	-1.04678		2.0211	38.8866	2.0208	-1.13049	2.0203	2.53774	2.0204	22.2128	2.0202	23.2132
				4.93872	-6.98265	6.94125	-4.1481							2.02929	0.08704	2.0221	-3.5145	2.02148	-0.34648		2.0223	45.5561	2.022	-34.1446	2.0215	5.53902	2.0216	11.2081	2.0215	6.20597
				4.93933	-7.38282	6.94186	-5.18188							2.03051	-0.34648	2.0233	-2.98094	2.0227	0.28712		2.0235	34.2179	2.0233	-35.4785	2.0228	-1.13049	2.0229	5.20555	2.0227	4.87207
				4.93994	-6.48243	6.94247	-3.14768							2.03173	-0.54657	2.0246	-2.78085	2.02392	1.2542		2.0247	12.542	2.0245	-34.8115	2.024	-1.79744	2.0241	-4.13177	2.0239	-6.4661
				4.94055	-6.9493	6.94309	-3.21437							2.03295	-0.78	2.0258	-2.78085	2.02514	1.2542		2.026	9.20725	2.0257	-16.4704	2.0252	-5.46567	2.0253	-3.13134	2.0251	-4.46524
				4.94116	-7.5829	6.9437	-3.98137							2.03418	-0.7133	2.027	-1.91382	2.02636	0.75399		2.0272	0.87037	2.0269	-0.79701	2.0264	-3.79829	2.0265	-4.46524	2.0264	-8.46695
				4.94177	-6.9493	6.94431	-3.21437							2.0354	-0.74665	2.0282	-1.71373	2.02758	0.72064		2.0284	-4.13177	2.0281	16.8772	2.0276	-33.4776	2.0277	-21.4725	2.0276	-8.46695
				4.94238	-6.51578	6.94492	-3.04763							2.03662	-0.78	2.0294	-2.24729	2.0288	0.58725		2.0296	-0.13006	2.0294	31.2166	2.0289	-35.4785	2.029	-39.4802	2.0288	-31.4768
				4.94299	-6.41574	6.94553	-3.14768							2.03784	-0.67996	2.0307	-2.01386	2.03002	0.88738		2.0308	-11.1348	2.0306	40.8874	2.0301	-30.1429	2.0302	-38.8132	2.03	-53.1527
				4.9436	-5.71544	6.94614	-3.01429							2.03906	-0.91339	2.0319	-2.04721	2.03125	-0.01301		2.0321	-33.4776	2.0318	42.2213	2.0313	-19.4716	2.0314	-22.4729	2.0312	-39.8137
				4.94422	-5.34862	6.94675	-2.68081							2.04028	0.22043	2.0331	-1.94716	2.03247	0.12038		2.0333	-40.4806	2.033	0.53689	2.0325	3.53817	2.0326	-4.79872	2.0325	-23.8068
				4.94483	-5.6154	6.94736	-3.24772							2.0415	-0.44652	2.0343	-2.08056	2.03369	-0.81335		2.0345	-27.1416	2.0342	12.2085	2.0337	34.8849	2.0339	26.2145	2.0337	-3.13134
				4.94544	-5.04849	6.94797	-2.8142							2.04272	-0.31313	2.0355	-2.8809	2.03491	-0.88004		2.0357	-24.1403	2.0355	4.5386	2.035	35.5518	2.0351	25.5476	2.0349	20.8789
				4.94605	-4.71501	6.94858	-2.51407							2.04394	-0.61326	2.0368	-2.94759	2.03613	-0.91339		2.0369	-5.1322	2.0367	-0.13006	2.0362	34.8849	2.0363	36.5523	2.0361	32.2171
				4.94666	-5.18188	6.94919	-3.28107							2.04516	-0.34648	2.038	-2.41403	2.03735	-1.14682		2.0382	25.5476	2.0379	-0.79701	2.0374	42.2213	2.0375	44.2222	2.0373	37.5527
				4.94727	-5.38196	6.9498	-3.5812							2.04638	-0.81335	2.0392	-1.71373	2.03857	-0.34648		2.0394	27.2149	2.0391	-15.8034	2.0386	18.2111	2.0387	45.5561	2.0386	34.2179
				4.94788	-4.54827	6.95041	-3.68124							2.0476	-0.27979	2.0404	-1.04678	2.03979	-0.31313		2.0406	38.5531	2.0403	-4.79872	2.0398	13.8759	2.04	19.545	2.0398	27.8819
				4.94849	-4.78171	6.95102	-4.11476							2.04882	0.38716	2.0416	-2.41403	2.04101	-0.17974		2.0418	37.8862	2.0416	-21.4725	2.0411	6.20597	2.0412	10.5412	2.041	15.2098
				4.9491	-4.51493	6.95163	-4.11476							2.05004	-0.94674	2.0429	-2.04721	2.04223	-0.01301		2.043	36.2188	2.0428	-39.4802	2.0423	9.20725	2.0424	3.53817	2.0422	5.8725
				4.94971	-4.28149	6.95224	-4.18145							2.05127	0.25377	2.0441	-0.41318	2.04345	0.48721		2.0443	20.5454	2.044	-40.8141	2.0435	-3.46482	2.0436	-1.46396	2.0434	-3.46482
				4.95032	-3.91467	6.95285	-4.1481							2.05249	-0.44652	2.0453	-1.64704	2.04467	0.95407		2.0455	8.5403	2.0452	-21.806	2.0447	-5.79915	2.0448	-5.46567	2.0447	-0.46354
				4.95093	-4.18145	6.95346	-3.48115							2.05371	-1.08013	2.0465	-1.34691	2.04589	0.6206		2.0467	6.53945	2.0465	-9.1339	2.046	-11.1348	2.0461	-8.80043	2.0459	-7.13305
				4.95154	-3.21437	6.95407	-3.44781							2.05493	-0.31313	2.0478	-1.28021	2.04711	0.32047		2.0479	-1.79744	2.0477	11.5416	2.0472	-30.8098	2.0473	-1.79744	2.0471	-5.46567
				4.95215	-4.2148	6.95468	-3.44781							2.05615	0.6206	2.049	-1.24687	2.04834	0.52055		2.0491	-2.79787	2.0489	31.5501	2.0484	-44.8158	2.0485	-34.4781	2.0483	-9.80085
				4.95276	-3.74793	6.9553	-3.74793							2.05737	0.35382	2.0502	-0.47987	2.04955	0.58725		2.0504	-2.46439	2.0501	42.2213	2.0496	-30.1429	2.0497	-34.1446	2.0495	-30.8098
				4.95337	-3.68124	6.95591	-3.21437							2.05859	-0.17974	2.0514	-1.54699	2.05078	1.52098		2.0516	-7.46652	2.0513	40.2205	2.0508	-19.4716	2.0509	-28.4755	2.0508	-22.8064
				4.95398	-3.74793	6.95652	-3.34776							2.05981	-0.17974	2.0526	-1.91382	2.052	-0.0797		2.0528	-40.4806	2.0526	34.8849	2.0521	-4.46524	2.0522	-13.1356	2.052	-13.1356
				4.95459	-4.61497	6.95713	-3.28107							2.06103	-0.0797	2.0539	-1.04678	2.05322	-0.54657		2.054	-38.8132	2.0538	13.209	2.0533	29.5493	2.0534	3.20469	2.0532	12.542
				4.9552	-3.64789	6.95774	-2.68081							2.06225	-0.17974	2.0551	-1.18017	2.05444	-0.54657		2.0552	-29.1424	2.055	6.20597	2.0545	28.2154	2.0546	32.5505	2.0544	40.554
				4.95581	-4.58162	6.95835	-3.08098							2.06347	1.72107	2.0563	-1.4136	2.05566	-0.91339		2.0565	-6.13262	2.0562	-3.46482	2.0557	42.2213	2.0558	30.8832	2.0556	66.2316
				4.95643	-5.14853	6.95896	-2.8809							2.06469	-0.54657	2.0575	-1.18017	2.05688	-0.54657		2.0577	5.53902	2.0574	1.20384	2.0569	39.2201	2.057	33.2175	2.0569	82.5719
				4.95704	-4.2148	6.95957	-2.68081							2.06591	-0.61326	2.0587	-1.14682	2.0581	-0.81335		2.0589	24.8806	2.0587	-2.13092	2.0582	29.5493	2.0583	53.893	2.0581	96.2444
				4.95765	-4.81505	6.96018	-3.31441							2.06713	-0.47987	2.06	-0.61326	2.05932	-0.54657		2.0601	33.551	2.0599	-6.4661	2.0594	13.8759	2.0595	23.2132	2.0593	107.582
				4.95826	-4.58162	6.96079	-2.74751							2.06836	-0.21309	2.0612	-0.91339	2.06054	1.15416		2.0614	41.5544	2.0611	-6.13262	2.0606	4.20512	2.0607	13.5424	2.0605	112.585
				4.95887	-3.91467	6.9614	-1.94716							2.06958	-0.94674	2.0624	-0.57991	2.06176	0.22043		2.0626	40.554	2.0623	-33.1441	2.0618	-2.79787	2.0619	5.53902	2.0618	126.257
				4.95948	-4.34819	6.96201	-2.8142							2.0708	0.22043	2.0636	-0.78	2.06298	0.32047		2.0638	20.212	2.0635	-42.148	2.063	-1.13049	2.0631	4.87207	2.063	162.606
				4.96009	-4.41488	6.96262	-2.51407							2.07202	0.28712	2.0648	-0.51322	2.0642	0.68729		2.065	9.87421	2.0648	-30.4763	2.0643	-3.79829	2.0644	-2.79787	2.0642	238.305
				4.9607	-3.71459	6.96323	-2.68081							2.07324	-0.78	2.0661	-0.54657	2.06542	0.85403		2.0662	4.87207	2.066	-15.1365	2.0655	-7.8	2.0656	3.87165	2.0654	387.702
				4.96131	-3.94802	6.96384	-2.68081							2.07446	-0.0797	2.0673	-0.44652	2.06664	1.12081		2.0675	0.20341	2.0672	4.87207	2.0667	-7.46652	2.0668	-11.8017	2.0666	716.509
				4.96192	-4.08141	6.96445	-2.38068							2.07568	-0.01301	2.0685	0.02034	2.06787	1.2542		2.0687	-5.1322	2.0684	26.2145	2.0679	-34.8115	2.068	-28.142	2.0679	370.361
				4.96253	-4.01471	6.96506	-2.1806							2.0769	-0.67996	2.0697	-0.64661	2.06909	1.12081		2.0699	-4.79872	2.0696	39.2201	2.0691	-36.8124	2.0693	-40.8141	2.0691	138.929
				4.96314	-3.34776	6.96567	-2.51407							2.07812	0.32047	2.0709	-0.67996	2.07031	0.82068		2.0711	-6.4661	2.0709	38.5531	2.0704	-26.4746	2.0705	-56.4874	2.0703	-117.18
				4.96375	-4.01471	6.96628	-2.21395							2.07934	-0.47987	2.0722	-0.8467	2.07153	0.22043		2.0723	-28.4755	2.0721	47.557	2.0716	-32.1437	2.0717	-16.8038	2.0715	-175.538
				4.96436	-3.38111	6.96689	-1.98051							2.08056	-0.41318	2.0734	-1.51365	2.07275	-0.0797		2.0736	-41.481	2.0733	15.8768	2.0728	8.87378	2.0729	-5.46567	2.0727	-223.892
				4.96497	-3.5145	6.96751	-2.48073							2.08178	-0.8467	2.0746	-0.81335	2.07397	-0.31313		2.0748	-40.1471	2.0745	9.20725	2.074	26.548	2.0741	17.5441	2.074	-94.1702
				4.96558	-3.84798	6.96812	-2.24729							2.083	-0.67996	2.0758	-0.41318	2.07519	-0.61326		2.076	-19.1382	2.0757	6.20597	2.0752	41.5544	2.0754	32.884	2.0752	-53.8196
				4.96619	-3.61454	6.96873	-2.71416							2.08422	-0.17974	2.077	-0.8467	2.07641	-1.01343		2.0772	-5.46567	2.077	3.20469	2.0765	37.5527	2.0766	47.557	2.0764	18.8781
				4.9668	-3.08098	6.96934	-2.61412							2.08544	-0.64661	2.0783	-0.57991	2.07763	-1.11348		2.0784	22.8798	2.0782	-2.46439	2.0777	33.551	2.0778	35.5518	2.0776	48.5574
				4.96741	-3.61454	6.96995	-1.51365							2.08667	0.05369	2.0795	-0.54657	2.07885	-1.08013		2.0797	33.2175	2.0794	-5.79915	2.0789	15.2098	2.079	38.5531	2.0788	97.9118
				4.96802	-3.68124	6.97056	-2.1139							2.08789	0.25377	2.0807	-0.44652	2.08007	-0.24644		2.0809	39.2201	2.0806	-5.79915	2.0801	14.2094	2.0802	19.545	2.0801	128.591
				4.96864	-2.78085	6.97117	-2.21395							2.08911	-0.04635	2.0819	-0.37983	2.08129	0.82068		2.0821	42.2213	2.0819	-27.8085	2.0814	4.20512	2.0815	15.5433	2.0813	196.62
				4.96925	-3.68124	6.97178	-1.84712							2.09033	0.02034	2.0832	-0.24644	2.08251	0.5539		2.0833	33.8845	2.0831	-45.1493	2.0826	1.87079	2.0827	4.20512	2.0825	159.938
				4.96986	-3.5812	6.97239	-1.34691							2.09155	-0.1464	2.0844	0.58725	2.08373	1.18751		2.0845	14.5429	2.0843	-37.8128	2.0838	0.20341	2.0839	-1.13049	2.0837	83.5723
				4.97047	-2.8809	6.973	-2.1139							2.09277	0.05369	2.0856	-0.54657	2.08496	1.05412		2.0858	-1.79744	2.0855	-20.4721	2.085	-5.79915	2.0851	-2.79787	2.0849	54.8934
				4.97108	-3.28107	6.97361	-1.91382							2.09399	0.25377	2.0868	-0.04635	2.08618	0.78734		2.087	3.87165	2.0867	-0.46354	2.0862	-7.13305	2.0863	-2.46439	2.0862	-27.4751
				4.97169	-2.71416	6.97422	-1.64704							2.09521	0.48721	2.088	-0.17974	2.0874	1.82111		2.0882	-2.13092	2.088	20.5454	2.0875	-33.4776	2.0876	-15.4699	2.0874	-59.4887
				4.9723	-2.44738	6.97483	-2.58077							2.09643	-0.31313	2.0893	-0.41318	2.08862	0.88738		2.0894	-3.46482	2.0892	31.5501	2.0887	-39.4802	2.0888	-43.4819	2.0886	-62.8235
				4.97291	-3.24772	6.97544	-2.04721							2.09765	-0.04635	2.0905	-0.67996	2.08984	0.82068		2.0906	-6.13262	2.0904	36.5523	2.0899	-39.4802	2.09	-47.4836	2.0898	-53.1527
				4.97352	-3.21437	6.97605	-1.81377							2.09887	-0.78	2.0917	-0.1464	2.09106	-0.11305		2.0919	-14.803	2.0916	35.8853	2.0911	-20.8056	2.0912	-27.1416	2.091	-127.851
				4.97413	-1.84712	6.97666	-2.04721							2.10009	-0.24644	2.0929	-0.37983	2.09228	-0.51322		2.0931	-38.1463	2.0928	26.548	2.0923	-4.79872	2.0924	-7.13305	2.0923	-184.875
				4.97474	-2.91424	6.97727	-2.24729							2.10131	0.18708	2.0941	-0.67996	2.0935	-0.21309		2.0943	-37.1459	2.0941	16.5437	2.0936	19.2115	2.0937	9.20725	2.0935	-244.234
				4.97535	-2.91424	6.97788	-1.74708							2.10253	0.25377	2.0954	-0.44652	2.09472	-0.21309		2.0955	-31.4768	2.0953	9.87421	2.0948	28.5488	2.0949	24.2137	2.0947	-318.933
				4.97596	-2.64746	6.97849	-2.04721							2.10376	1.08746	2.0966	-1.18017	2.09594	0.08704		2.0968	-12.1352	2.0965	2.53774	2.096	40.554	2.0961	38.8866	2.0959	-306.594
				4.97657	-2.8809	6.9791	-1.91382							2.10498	0.02034	2.0978	-0.78	2.09716	-0.47987		2.098	9.54073	2.0977	-3.46482	2.0972	41.8879	2.0973	42.2213	2.0972	-258.574
				4.97718	-3.54785	6.97972	-1.51365							2.1062	0.08704	2.099	0.08704	2.09838	-0.64661		2.0992	28.8823	2.0989	-6.79957	2.0984	29.2158	2.0985	35.5518	2.0984	-219.557
				4.97779	-3.14768	6.98033	-2.1139							2.10742	0.48721	2.1002	-0.57991	2.0996	-0.61326		2.1004	39.887	2.1002	-4.46524	2.0997	13.209	2.0998	22.8798	2.0996	-132.186
				4.9784	-3.68124	6.98094	-1.84712							2.10864	0.12038	2.1015	-0.37983	2.10082	-0.31313		2.1016	41.2209	2.1014	-14.803	2.1009	6.87293	2.101	5.8725	2.1008	-256.239
				4.97901	-3.94802	6.98155	-1.34691							2.10986	-0.44652	2.1027	-0.47987	2.10205	0.02034		2.1029	41.2209	2.1026	-41.481	2.1021	0.20341	2.1022	4.20512	2.102	-366.62
				4.97962	-3.48115	6.98216	-1.98051							2.11108	-0.64661	2.1039	-0.0797	2.10327	0.52055		2.1041	16.2102	2.1038	-37.8128	2.1033	0.20341	2.1034	-4.46524	2.1033	-270.245
				4.98023	-3.44781	6.98277	-2.08056							2.1123	-1.11348	2.1051	-1.04678	2.10449	0.88738		2.1053	11.5416	2.105	-23.4733	2.1045	-9.1339	2.1047	-4.79872	2.1045	-66.8252
				4.98085	-3.94802	6.98338	-1.51365							2.11352	0.48721	2.1063	0.05369	2.10571	0.58725		2.1065	-2.46439	2.1063	-10.8013	2.1058	-7.46652	2.1059	-7.46652	2.1057	185.616
				4.98146	-3.34776	6.98399	-1.71373							2.11474	-0.67996	2.1076	-0.1464	2.10693	0.72064		2.1077	-6.79957	2.1075	8.87378	2.107	-23.1399	2.1071	-5.79915	2.1069	163.606
				4.98207	-3.01429	6.9846	-1.71373							2.11596	0.32047	2.1088	-0.41318	2.10815	1.52098		2.109	2.87122	2.1087	23.5467	2.1082	-40.8141	2.1083	-29.8094	2.1081	184.949
				4.98268	-3.68124	6.98521	-1.14682							2.11718	0.42051	2.11	-0.24644	2.10937	1.05412		2.1102	-1.79744	2.1099	36.2188	2.1094	-41.481	2.1095	-41.8145	2.1094	-4.13177
				4.98329	-2.8142	6.98582	-1.61369							2.1184	-0.37983	2.1112	-0.61326	2.11059	0.45386		2.1114	-3.79829	2.1111	38.5531	2.1106	-26.1412	2.1108	-37.4793	2.1106	-42.4815
				4.9839	-2.94759	6.98643	-1.14682							2.11962	-0.11305	2.1125	-0.24644	2.11181	0.65395		2.1126	-31.4768	2.1124	34.5514	2.1119	-5.46567	2.112	-22.4729	2.1118	-28.4755
[truncated: 6,681 more rows]

## Sheet: Figure 3
Figure 3b					Figure 3c up			Figure 3c bot			Figure 3e							Figure 3f
[truncated: 10,572 more rows]

## Sheet: Figure 4
Figure 4b			Figure 4c			Figure 4d											Figure 4f			Figure 4g					Figure 4k
[truncated: 18,063 more rows]

## Sheet: Supplementary Information
SI Figure 3			SI Figure 4a											SI Figure 4b											SI Figure 6			SI Figure 10a									SI Figure 10b									SI Figure 11a			SI Figure 11b
[truncated: 8,195 more rows]
[truncated: 9 more columns]
